# Supplementary material for: RhoB expression associated with chemotherapy response and prognosis in colorectal cancer
Source: Cancer Cell Int. 2024 Feb 15;24:75. doi: 10.1186/s12935-024-03236-1 (PMC10867990; doi:10.1186/s12935-024-03236-1)
Supplement: Supplementary file 3 — Additional file 3: Table S3. Complete list of differentially expressed genes in the four comparison groups. [file 12935_2024_3236_MOESM3_ESM.xlsx]

## Sheet: Supplementary table 3
Additional Table 3. Complete list of differentially expressed genes in the four comparison groups
Comparison	Expression change	gene_id	Symbol	logFC	AveExpr	t	P.Value	adj.P.Value
HCT116-OEvsWTin5-FU	down	1591	CYP24A1	-3.78886	3.75672	-78.0037	3.91461e-12	7.33128e-08
HCT116-OEvsWTin5-FU	down	54894	RNF43	-3.47667	2.68431	-44.9672	2.0754e-10	7.77362e-07
HCT116-OEvsWTin5-FU	down	3363	HTR7	-2.34771	2.74565	-25	1.35135e-08	1.31732e-05
HCT116-OEvsWTin5-FU	down	5142	PDE4B	-3.26491	3.86519	-24.4194	1.67482e-08	1.36374e-05
HCT116-OEvsWTin5-FU	down	3046	HBE1	-1.82322	6.09361	-22.8332	2.54588e-08	1.70283e-05
HCT116-OEvsWTin5-FU	down	7025	NR2F1	-1.67165	3.51121	-20.6054	5.29131e-08	2.8313e-05
HCT116-OEvsWTin5-FU	down	7390	UROS	-1.73366	4.31876	-19.7901	7.06791e-08	3.57751e-05
HCT116-OEvsWTin5-FU	down	164832	LONRF2	-1.42723	0.94163	-19.3127	8.37531e-08	3.8652e-05
HCT116-OEvsWTin5-FU	down	26298	EHF	-2.69403	4.65338	-18.4867	1.18976e-07	4.45637e-05
HCT116-OEvsWTin5-FU	down	6319	SCD	-1.10045	7.49614	-17.3745	1.7748e-07	6.04334e-05
HCT116-OEvsWTin5-FU	down	8507	ENC1	-1.64569	3.23756	-16.8482	2.21817e-07	7.24603e-05
HCT116-OEvsWTin5-FU	down	51056	LAP3	-1.95157	4.45558	-16.5106	2.57849e-07	7.66506e-05
HCT116-OEvsWTin5-FU	down	987	LRBA	-1.67828	4.32021	-16.3475	2.74867e-07	7.827e-05
HCT116-OEvsWTin5-FU	down	6934	TCF7L2	-1.23267	5.73493	-15.3709	4.22885e-07	0.000100251
HCT116-OEvsWTin5-FU	down	27347	STK39	-2.21724	5.56794	-15.0854	4.92664e-07	0.00011235
HCT116-OEvsWTin5-FU	down	619279	ZNF704	-1.33745	3.01312	-14.3428	6.89288e-07	0.000145045
HCT116-OEvsWTin5-FU	down	3822	KLRC2	-2.55785	1.96991	-14.3721	7.03399e-07	0.00014637
HCT116-OEvsWTin5-FU	down	29780	PARVB	-2.32896	2.67241	-14.3257	7.12233e-07	0.000146579
HCT116-OEvsWTin5-FU	down	1948	EFNB2	-1.16295	3.72134	-14.0704	7.88055e-07	0.000158696
HCT116-OEvsWTin5-FU	down	9759	HDAC4	-1.66705	1.89047	-14.0068	8.17611e-07	0.000159498
HCT116-OEvsWTin5-FU	down	31	ACACA	-1.1969	4.78587	-13.8788	8.67831e-07	0.000160918
HCT116-OEvsWTin5-FU	down	5650	KLK7	-1.55059	5.01228	-13.8122	9.00292e-07	0.00016519
HCT116-OEvsWTin5-FU	down	6659	SOX4	-1.462	4.65583	-13.7732	9.17332e-07	0.00016519
HCT116-OEvsWTin5-FU	down	51386	EIF3L	-1.04405	7.73501	-13.7449	9.28582e-07	0.000165257
HCT116-OEvsWTin5-FU	down	8204	NRIP1	-2.29825	2.3085	-13.5575	1.04768e-06	0.000175188
HCT116-OEvsWTin5-FU	down	171425	CLYBL	-1.57901	2.98343	-13.3386	1.15026e-06	0.000183739
HCT116-OEvsWTin5-FU	down	283078	MKX	-1.95394	2.20874	-13.2447	1.21874e-06	0.000188633
HCT116-OEvsWTin5-FU	down	6122	RPL3	-1.35177	10.2136	-12.7946	1.53488e-06	0.000217992
HCT116-OEvsWTin5-FU	down	9112	MTA1	-1.72702	5.57515	-12.6018	1.71546e-06	0.000234504
HCT116-OEvsWTin5-FU	down	25814	ATXN10	-1.54907	4.44864	-12.5198	1.78972e-06	0.000240315
HCT116-OEvsWTin5-FU	down	22864	R3HDM2	-1.57979	3.83334	-12.341	1.97926e-06	0.000253888
HCT116-OEvsWTin5-FU	down	4736	RPL10A	-1.29145	9.23515	-11.9495	2.46878e-06	0.000292629
HCT116-OEvsWTin5-FU	down	84627	ZNF469	-2.25958	1.54059	-11.638	3.03291e-06	0.000338097
HCT116-OEvsWTin5-FU	down	22836	RHOBTB3	-1.53845	4.55207	-11.4536	3.31982e-06	0.000359385
HCT116-OEvsWTin5-FU	down	9249	DHRS3	-1.57528	4.08271	-11.2278	3.81141e-06	0.000396556
HCT116-OEvsWTin5-FU	down	22882	ZHX2	-1.33646	2.07101	-11.0018	4.37321e-06	0.000442711
HCT116-OEvsWTin5-FU	down	6652	SORD	-1.01253	5.92221	-10.9851	4.41381e-06	0.000444418
HCT116-OEvsWTin5-FU	down	79875	THSD4	-1.51659	2.82508	-10.9624	4.49112e-06	0.000447392
HCT116-OEvsWTin5-FU	down	8728	ADAM19	-1.64577	4.79691	-10.819	4.92743e-06	0.000478139
HCT116-OEvsWTin5-FU	down	4112	MAGEB1	-1.89647	1.06107	-10.6666	5.46445e-06	0.000519483
HCT116-OEvsWTin5-FU	down	342035	GLDN	-1.38878	1.28767	-10.63	5.54179e-06	0.000523396
HCT116-OEvsWTin5-FU	down	64087	MCCC2	-1.09759	4.24056	-10.5881	5.68557e-06	0.000524529
HCT116-OEvsWTin5-FU	down	92822	ZNF276	-1.37256	4.3379	-10.5568	5.81032e-06	0.000525028
HCT116-OEvsWTin5-FU	down	119559	SFXN4	-1.09532	4.62548	-10.3411	6.68331e-06	0.000579468
HCT116-OEvsWTin5-FU	down	146223	CMTM4	-1.04715	4.22755	-10.274	6.98704e-06	0.000600244
HCT116-OEvsWTin5-FU	down	51702	PADI3	-1.27696	1.61268	-10.1631	7.53109e-06	0.000632476
HCT116-OEvsWTin5-FU	down	7857	SCG2	-1.57983	4.02814	-9.96265	8.65588e-06	0.000708921
HCT116-OEvsWTin5-FU	down	29997	NOP53	-1.59179	6.81527	-9.88376	9.13935e-06	0.00073146
HCT116-OEvsWTin5-FU	down	55130	ARMC4	-1.57092	2.00429	-9.8748	9.19275e-06	0.000732603
HCT116-OEvsWTin5-FU	down	6505	SLC1A1	-1.37566	3.01883	-9.84252	9.37702e-06	0.000740983
HCT116-OEvsWTin5-FU	down	51084	CRYL1	-1.86442	3.13503	-9.77783	9.89511e-06	0.000778637
HCT116-OEvsWTin5-FU	down	23212	RRS1	-1.0499	4.76545	-9.59089	1.11632e-05	0.000853323
HCT116-OEvsWTin5-FU	down	143098	MPP7	-1.55178	4.2206	-9.06284	1.64276e-05	0.0011147
HCT116-OEvsWTin5-FU	down	5152	PDE9A	-1.35961	3.74071	-8.93939	1.79719e-05	0.00117093
HCT116-OEvsWTin5-FU	down	5681	PSKH1	-2.12082	1.71213	-8.93942	1.82989e-05	0.00118545
HCT116-OEvsWTin5-FU	down	3218	HOXB8	-1.63045	4.23103	-8.91622	1.83565e-05	0.00118545
HCT116-OEvsWTin5-FU	down	404093	CUEDC1	-1.499	4.46069	-8.9077	1.84346e-05	0.00118641
HCT116-OEvsWTin5-FU	down	7074	TIAM1	-1.06751	3.56451	-8.8019	1.99127e-05	0.00124308
HCT116-OEvsWTin5-FU	down	847	CAT	-1.32352	4.62946	-8.79243	2.00794e-05	0.00124933
HCT116-OEvsWTin5-FU	down	10725	NFAT5	-1.22496	5.50904	-8.65343	2.23246e-05	0.00135445
HCT116-OEvsWTin5-FU	down	51279	C1RL	-1.16963	2.93927	-8.47601	2.56272e-05	0.00148131
HCT116-OEvsWTin5-FU	down	8672	EIF4G3	-1.13303	4.38749	-8.4448	2.62612e-05	0.00149945
HCT116-OEvsWTin5-FU	down	23247	KIAA0556	-1.17978	2.76609	-8.42871	2.66009e-05	0.00151423
HCT116-OEvsWTin5-FU	down	5567	PRKACB	-1.70531	4.92667	-8.20368	3.20482e-05	0.00176011
HCT116-OEvsWTin5-FU	down	9866	TRIM66	-1.21974	2.42921	-8.1615	3.29474e-05	0.00179372
HCT116-OEvsWTin5-FU	down	8302	KLRC4	-1.92054	0.954912	-8.11068	3.47677e-05	0.00184054
HCT116-OEvsWTin5-FU	down	5653	KLK6	-1.56727	5.72339	-8.08932	3.50708e-05	0.00185016
HCT116-OEvsWTin5-FU	down	389524	GTF2IRD2B	-1.78311	2.37342	-8.06107	3.60612e-05	0.00188121
HCT116-OEvsWTin5-FU	down	1975	EIF4B	-1.20973	8.14365	-7.99868	3.7637e-05	0.00194178
HCT116-OEvsWTin5-FU	down	60678	EEFSEC	-1.51737	2.5523	-7.93147	3.99077e-05	0.00203649
HCT116-OEvsWTin5-FU	down	9136	RRP9	-1.06064	5.07067	-7.90112	4.07865e-05	0.00207005
HCT116-OEvsWTin5-FU	down	283455	KSR2	-1.13709	1.42975	-7.87932	4.15424e-05	0.00209141
HCT116-OEvsWTin5-FU	down	9235	IL32	-1.85367	2.97102	-7.84412	4.32518e-05	0.00216005
HCT116-OEvsWTin5-FU	down	26154	ABCA12	-1.00326	1.28546	-7.7839	4.49914e-05	0.00223501
HCT116-OEvsWTin5-FU	down	2621	GAS6	-1.66261	4.52038	-7.74777	4.66778e-05	0.00230655
HCT116-OEvsWTin5-FU	down	2195	FAT1	-1.0645	7.47763	-7.72811	4.71686e-05	0.00231856
HCT116-OEvsWTin5-FU	down	23521	RPL13A	-1.15428	10.1083	-7.66516	4.9775e-05	0.00240875
HCT116-OEvsWTin5-FU	down	5087	PBX1	-1.31322	2.76168	-7.64878	5.05216e-05	0.0024217
HCT116-OEvsWTin5-FU	down	57509	MTUS1	-1.12554	4.96832	-7.52515	5.61375e-05	0.0026083
HCT116-OEvsWTin5-FU	down	51703	ACSL5	-1.15612	6.20024	-7.51351	5.67123e-05	0.0026083
HCT116-OEvsWTin5-FU	down	685	BTC	-1.36045	1.66327	-7.51278	5.68232e-05	0.0026083
HCT116-OEvsWTin5-FU	down	11078	TRIOBP	-1.38028	5.45876	-7.48189	5.83806e-05	0.00266671
HCT116-OEvsWTin5-FU	down	79844	ZDHHC11	-1.32228	2.50055	-7.47532	5.86831e-05	0.00267401
HCT116-OEvsWTin5-FU	down	5793	PTPRG	-1.08509	3.1883	-7.39565	6.28429e-05	0.00279554
HCT116-OEvsWTin5-FU	down	9742	IFT140	-1.19656	2.81461	-7.37425	6.40609e-05	0.00282956
HCT116-OEvsWTin5-FU	down	4923	NTSR1	-2.2527	5.67061	-7.37877	6.55167e-05	0.00286013
HCT116-OEvsWTin5-FU	down	26259	FBXW8	-1.04029	2.99844	-7.30144	6.82865e-05	0.00293097
HCT116-OEvsWTin5-FU	down	1915	EEF1A1	-1.2253	11.6567	-7.3004	6.83915e-05	0.00293097
HCT116-OEvsWTin5-FU	down	80212	CCDC92	-1.64641	2.78172	-7.28504	6.97116e-05	0.00298073
HCT116-OEvsWTin5-FU	down	56894	AGPAT3	-1.24972	3.66259	-7.22348	7.32538e-05	0.00309683
HCT116-OEvsWTin5-FU	down	327	APEH	-1.3656	5.00021	-7.20224	7.47307e-05	0.00314507
HCT116-OEvsWTin5-FU	down	54816	ZNF280D	-1.42981	3.0584	-7.18615	7.58737e-05	0.0031577
HCT116-OEvsWTin5-FU	down	6542	SLC7A2	-1.25931	2.02197	-7.09438	8.22957e-05	0.00335688
HCT116-OEvsWTin5-FU	down	5359	PLSCR1	-1.28749	3.85861	-7.03521	8.68678e-05	0.0034762
HCT116-OEvsWTin5-FU	down	22914	KLRK1	-2.22808	1.49247	-7.01847	9.04763e-05	0.00357477
HCT116-OEvsWTin5-FU	down	2001	ELF5	-1.27182	1.02883	-6.96131	9.29486e-05	0.00363412
HCT116-OEvsWTin5-FU	down	80777	CYB5B	-1.13973	6.53488	-6.89422	9.88268e-05	0.00383474
HCT116-OEvsWTin5-FU	down	3667	IRS1	-1.3849	4.1111	-6.73585	0.000114816	0.004311
HCT116-OEvsWTin5-FU	down	57211	ADGRG6	-1.24618	3.88648	-6.50944	0.000142405	0.00504962
HCT116-OEvsWTin5-FU	down	83861	RSPH3	-1.0053	3.49196	-6.46882	0.000148006	0.00518105
HCT116-OEvsWTin5-FU	down	55930	MYO5C	-1.20906	3.42498	-6.27141	0.000179867	0.00605855
HCT116-OEvsWTin5-FU	down	140766	ADAMTS14	-1.98938	3.61559	-6.22338	0.00019196	0.00634275
HCT116-OEvsWTin5-FU	down	55841	WWC3	-1.02846	2.68157	-5.98704	0.000239712	0.00750326
HCT116-OEvsWTin5-FU	down	56922	MCCC1	-1.3456	2.90458	-5.98765	0.000239986	0.00750326
HCT116-OEvsWTin5-FU	down	116843	SLC18B1	-1.07681	3.75084	-5.97081	0.00024378	0.00758392
HCT116-OEvsWTin5-FU	down	25818	KLK5	-1.00756	3.71015	-5.86668	0.000271552	0.00820262
HCT116-OEvsWTin5-FU	down	64077	LHPP	-1.43598	3.65103	-5.82346	0.000284975	0.0085392
HCT116-OEvsWTin5-FU	down	5019	OXCT1	-1.35964	3.27746	-5.76822	0.000301738	0.00891316
HCT116-OEvsWTin5-FU	down	7851	MALL	-1.14643	6.60984	-5.72912	0.000313971	0.00919084
HCT116-OEvsWTin5-FU	down	2086	ERV3-1	-1.33084	2.1961	-5.73004	0.000314083	0.00919084
HCT116-OEvsWTin5-FU	down	18	ABAT	-1.19769	2.03794	-5.69616	0.000325253	0.00941473
HCT116-OEvsWTin5-FU	down	6857	SYT1	-1.23614	4.77456	-5.59531	0.00036247	0.0102234
HCT116-OEvsWTin5-FU	down	23338	JADE2	-1.11516	2.93919	-5.58953	0.000364504	0.0102653
HCT116-OEvsWTin5-FU	down	200958	MUC20	-1.16312	2.19676	-5.56745	0.000373378	0.0104367
HCT116-OEvsWTin5-FU	down	23539	SLC16A8	-1.27918	1.22487	-5.52912	0.00038953	0.0107757
HCT116-OEvsWTin5-FU	down	153364	MBLAC2	-1.36029	1.92586	-5.51191	0.000397229	0.0109402
HCT116-OEvsWTin5-FU	down	1302	COL11A2	-1.34439	1.82947	-5.50993	0.000398013	0.0109456
HCT116-OEvsWTin5-FU	down	23078	VWA8	-1.08175	3.13461	-5.48886	0.000406545	0.0110827
HCT116-OEvsWTin5-FU	down	9563	H6PD	-1.17753	2.51262	-5.43926	0.000429412	0.0114925
HCT116-OEvsWTin5-FU	down	10196	PRMT3	-1.36394	3.35332	-5.40464	0.000446826	0.0118028
HCT116-OEvsWTin5-FU	down	23294	ANKS1A	-1.03656	3.27526	-5.35017	0.000473569	0.0123553
HCT116-OEvsWTin5-FU	down	100381270	ZBED6	-1.1775	3.95082	-5.27435	0.000515631	0.0132103
HCT116-OEvsWTin5-FU	down	118980	SFXN2	-1.18145	2.52138	-5.25943	0.000524348	0.0133175
HCT116-OEvsWTin5-FU	down	55760	DHX32	-1.16058	3.95145	-5.12586	0.000609846	0.0150708
HCT116-OEvsWTin5-FU	down	93627	TBCK	-1.07085	2.16336	-5.10898	0.000621495	0.0152747
HCT116-OEvsWTin5-FU	down	85294	KRTAP2-4	-1.80356	2.03337	-5.09207	0.000641974	0.0156752
HCT116-OEvsWTin5-FU	down	10905	MAN1A2	-1.16507	3.60127	-4.99323	0.000710372	0.0171441
HCT116-OEvsWTin5-FU	down	26275	HIBCH	-1.33966	3.19473	-4.98172	0.000721038	0.0173792
HCT116-OEvsWTin5-FU	down	114882	OSBPL8	-1.43385	4.39851	-4.97524	0.000727498	0.0175123
HCT116-OEvsWTin5-FU	down	4316	MMP7	-1.40312	1.97445	-4.96011	0.000740046	0.0177006
HCT116-OEvsWTin5-FU	down	91351	DDX60L	-1.27943	3.60517	-4.9424	0.000754291	0.0179269
HCT116-OEvsWTin5-FU	down	643314	KIAA0754	-1.17429	2.1632	-4.91419	0.000778936	0.0184355
HCT116-OEvsWTin5-FU	down	7072	TIA1	-1.28788	4.53488	-4.89305	0.000799212	0.0187238
HCT116-OEvsWTin5-FU	down	3823	KLRC3	-2.13542	2.04263	-4.90359	0.000811257	0.0189206
HCT116-OEvsWTin5-FU	down	152002	XXYLT1	-1.22699	1.96512	-4.86819	0.000822453	0.019102
HCT116-OEvsWTin5-FU	down	2069	EREG	-1.21924	6.8873	-4.8664	0.000824137	0.019102
HCT116-OEvsWTin5-FU	down	7784	ZP3	-1.16117	2.75907	-4.76605	0.000927816	0.0211646
HCT116-OEvsWTin5-FU	down	27292	DIMT1	-1.11631	4.41601	-4.76032	0.00093396	0.021253
HCT116-OEvsWTin5-FU	down	201266	SLC39A11	-1.06484	4.40596	-4.75096	0.000944277	0.0214357
HCT116-OEvsWTin5-FU	down	728661	SLC35E2B	-1.07511	3.70721	-4.74852	0.000947057	0.0214468
HCT116-OEvsWTin5-FU	down	221527	ZBTB12	-1.20967	2.43207	-4.55735	0.00119402	0.0258815
HCT116-OEvsWTin5-FU	down	81890	QTRT1	-1.18487	3.95025	-4.54314	0.00121473	0.0262091
HCT116-OEvsWTin5-FU	down	8714	ABCC3	-1.11279	4.23973	-4.53716	0.00122315	0.0262999
HCT116-OEvsWTin5-FU	down	338376	IFNE	-1.37962	1.36132	-4.4739	0.00132565	0.0279897
HCT116-OEvsWTin5-FU	down	10128	LRPPRC	-1.23168	6.14876	-4.46907	0.00133109	0.0280729
HCT116-OEvsWTin5-FU	down	10463	SLC30A9	-1.16277	4.73454	-4.45488	0.00135395	0.0283933
HCT116-OEvsWTin5-FU	down	25796	PGLS	-1.29193	4.02853	-4.44624	0.00137011	0.0285104
HCT116-OEvsWTin5-FU	down	254827	NAALADL2	-1.00312	0.874537	-4.40238	0.0014442	0.0298531
HCT116-OEvsWTin5-FU	down	266977	ADGRF1	-1.08342	3.84481	-4.35632	0.00153003	0.0309444
HCT116-OEvsWTin5-FU	down	10743	RAI1	-1.38742	2.94161	-4.33676	0.00157279	0.0315705
HCT116-OEvsWTin5-FU	down	9628	RGS6	-1.26456	2.04736	-4.33118	0.00158111	0.0316695
HCT116-OEvsWTin5-FU	down	163154	PRR22	-1.28111	1.6151	-4.32187	0.00160001	0.0319335
HCT116-OEvsWTin5-FU	down	5575	PRKAR1B	-1.2332	2.10501	-4.31838	0.00160622	0.0319335
HCT116-OEvsWTin5-FU	down	3178	HNRNPA1	-1.10699	9.29159	-4.24717	0.00175582	0.0345047
HCT116-OEvsWTin5-FU	down	7037	TFRC	-1.0155	6.00588	-4.14466	0.00200052	0.0383869
HCT116-OEvsWTin5-FU	down	79711	IPO4	-1.26485	3.7596	-4.11352	0.00208568	0.0395751
HCT116-OEvsWTin5-FU	down	2639	GCDH	-1.20286	2.58103	-4.10541	0.00210625	0.0398847
HCT116-OEvsWTin5-FU	down	1912	PHC2	-1.14456	5.38552	-3.9692	0.00251309	0.0462784
HCT116-OEvsWTin5-FU	down	25894	PLEKHG4	-1.24309	3.07319	-3.94336	0.00260212	0.0476028
HCT116-OEvsWTin5-FU	up	8638	OASL	4.02816	4.01276	69.3283	9.32575e-12	8.73263e-08
HCT116-OEvsWTin5-FU	up	25805	BAMBI	3.48431	4.7181	53.6313	5.80232e-11	3.62219e-07
HCT116-OEvsWTin5-FU	up	5054	SERPINE1	2.21116	5.37977	45.2303	1.86912e-10	7.77362e-07
HCT116-OEvsWTin5-FU	up	6515	SLC2A3	3.5122	4.17688	40.6058	4.34829e-10	1.35724e-06
HCT116-OEvsWTin5-FU	up	10123	ARL4C	2.22	4.37084	38.2784	6.24609e-10	1.6711e-06
HCT116-OEvsWTin5-FU	up	6591	SNAI2	2.3362	1.25408	37.4626	7.32996e-10	1.71594e-06
HCT116-OEvsWTin5-FU	up	7128	TNFAIP3	2.95882	3.01286	35.2362	1.17474e-09	2.44451e-06
HCT116-OEvsWTin5-FU	up	80328	ULBP2	2.74062	3.75126	33.104	1.82267e-09	3.41349e-06
HCT116-OEvsWTin5-FU	up	5265	SERPINA1	2.55664	3.23166	31.3439	2.67908e-09	4.56126e-06
HCT116-OEvsWTin5-FU	up	7057	THBS1	2.48515	3.40171	30.0325	3.63367e-09	5.48928e-06
HCT116-OEvsWTin5-FU	up	22943	DKK1	2.29725	7.59043	29.8028	3.81037e-09	5.48928e-06
HCT116-OEvsWTin5-FU	up	2919	CXCL1	3.15171	2.7062	29.1102	4.70433e-09	6.29305e-06
HCT116-OEvsWTin5-FU	up	467	ATF3	1.99233	5.78693	26.5586	8.64198e-09	1.07898e-05
HCT116-OEvsWTin5-FU	up	3861	KRT14	3.47499	1.99534	25.5651	1.21934e-08	1.31732e-05
HCT116-OEvsWTin5-FU	up	56829	ZC3HAV1	1.55251	4.89958	25.1063	1.28237e-08	1.31732e-05
HCT116-OEvsWTin5-FU	up	634	CEACAM1	1.88822	3.70758	24.6233	1.48395e-08	1.31732e-05
HCT116-OEvsWTin5-FU	up	6385	SDC4	1.85763	7.15898	24.5923	1.49633e-08	1.31732e-05
HCT116-OEvsWTin5-FU	up	23594	ORC6	1.71523	4.052	24.5677	1.5024e-08	1.31732e-05
HCT116-OEvsWTin5-FU	up	629	CFB	3.60691	2.38705	24.7571	1.54747e-08	1.31732e-05
HCT116-OEvsWTin5-FU	up	221687	RNF182	2.66047	3.52679	23.9467	1.86652e-08	1.45651e-05
HCT116-OEvsWTin5-FU	up	79022	TMEM106C	1.57885	5.37083	23.4794	2.07473e-08	1.55422e-05
HCT116-OEvsWTin5-FU	up	9134	CCNE2	2.298	3.30459	23.3749	2.18462e-08	1.5736e-05
HCT116-OEvsWTin5-FU	up	760	CA2	2.30973	4.72478	23.2097	2.29967e-08	1.59512e-05
HCT116-OEvsWTin5-FU	up	6941	TCF19	2.10765	2.70383	22.5441	2.81201e-08	1.81598e-05
HCT116-OEvsWTin5-FU	up	2113	ETS1	2.4542	2.80927	22.4436	2.94279e-08	1.83708e-05
HCT116-OEvsWTin5-FU	up	11098	PRSS23	1.87049	2.18427	22.2425	3.0753e-08	1.85788e-05
HCT116-OEvsWTin5-FU	up	4633	MYL2	3.50838	3.43803	22.0483	3.53278e-08	2.06756e-05
HCT116-OEvsWTin5-FU	up	8974	P4HA2	1.62941	4.50441	21.081	4.49163e-08	2.51371e-05
HCT116-OEvsWTin5-FU	up	3625	INHBB	2.24304	1.17903	21.0838	4.56355e-08	2.51371e-05
HCT116-OEvsWTin5-FU	up	57016	AKR1B10	2.33899	1.87728	20.2231	6.17052e-08	3.21004e-05
HCT116-OEvsWTin5-FU	up	3909	LAMA3	1.73321	3.75692	19.5943	7.58767e-08	3.73952e-05
HCT116-OEvsWTin5-FU	up	3872	KRT17	3.35669	2.22105	19.6428	8.00104e-08	3.84214e-05
HCT116-OEvsWTin5-FU	up	6241	RRM2	1.42093	6.18796	19.2167	8.6778e-08	3.8652e-05
HCT116-OEvsWTin5-FU	up	7078	TIMP3	2.13682	1.78184	19.185	8.91966e-08	3.8652e-05
HCT116-OEvsWTin5-FU	up	8318	CDC45	1.54578	3.08757	19.0761	9.15698e-08	3.8652e-05
HCT116-OEvsWTin5-FU	up	2273	FHL1	1.4593	3.85727	19.0412	9.26785e-08	3.8652e-05
HCT116-OEvsWTin5-FU	up	1808	DPYSL2	1.45644	3.95715	19.0355	9.28738e-08	3.8652e-05
HCT116-OEvsWTin5-FU	up	4277	MICB	2.13332	4.19445	18.9952	9.57359e-08	3.87967e-05
HCT116-OEvsWTin5-FU	up	9636	ISG15	2.73771	7.89489	19.0199	9.73647e-08	3.87967e-05
HCT116-OEvsWTin5-FU	up	3437	IFIT3	2.88617	3.49607	18.9213	1.01816e-07	3.97251e-05
HCT116-OEvsWTin5-FU	up	123	PLIN2	2.27803	4.53421	18.6533	1.0955e-07	4.18706e-05
HCT116-OEvsWTin5-FU	up	51191	HERC5	2.93147	4.18122	18.1612	1.36684e-07	5.01925e-05
HCT116-OEvsWTin5-FU	up	4804	NGFR	3.45062	3.2151	17.9712	1.51655e-07	5.4619e-05
HCT116-OEvsWTin5-FU	up	653145	ANXA8	3.93186	2.33107	17.9441	1.57653e-07	5.5708e-05
HCT116-OEvsWTin5-FU	up	51440	HPCAL4	1.82984	2.46211	17.4877	1.70911e-07	5.92746e-05
HCT116-OEvsWTin5-FU	up	3914	LAMB3	2.30198	5.47193	17.1047	2.0312e-07	6.7929e-05
HCT116-OEvsWTin5-FU	up	55176	SEC61A2	1.70575	3.03181	16.8232	2.24407e-07	7.24603e-05
HCT116-OEvsWTin5-FU	up	1649	DDIT3	3.03987	4.9312	16.7321	2.46188e-07	7.66506e-05
HCT116-OEvsWTin5-FU	up	91947	ARRDC4	3.48768	2.89909	16.7635	2.49195e-07	7.66506e-05
HCT116-OEvsWTin5-FU	up	990	CDC6	1.48894	4.44666	16.5306	2.53285e-07	7.66506e-05
HCT116-OEvsWTin5-FU	up	3627	CXCL10	2.34483	1.0315	16.5465	2.57474e-07	7.66506e-05
HCT116-OEvsWTin5-FU	up	4605	MYBL2	1.82817	4.23883	16.3353	2.77212e-07	7.827e-05
HCT116-OEvsWTin5-FU	up	85462	FHDC1	1.6576	1.84292	16.3071	2.79619e-07	7.827e-05
HCT116-OEvsWTin5-FU	up	144455	E2F7	1.87296	3.07278	16.3147	2.80013e-07	7.827e-05
HCT116-OEvsWTin5-FU	up	85439	STON2	1.47334	1.55977	16.2094	2.91005e-07	7.88263e-05
HCT116-OEvsWTin5-FU	up	1839	HBEGF	1.62232	3.33775	16.1904	2.94035e-07	7.88263e-05
HCT116-OEvsWTin5-FU	up	22898	DENND3	2.0332	3.00741	16.2085	2.9463e-07	7.88263e-05
HCT116-OEvsWTin5-FU	up	282618	IFNL1	3.81384	1.82552	16.2171	3.21298e-07	8.36666e-05
HCT116-OEvsWTin5-FU	up	284348	LYPD5	2.09587	1.92918	16.0134	3.21657e-07	8.36666e-05
HCT116-OEvsWTin5-FU	up	3868	KRT16	2.88802	2.14518	15.8362	3.60629e-07	9.25185e-05
HCT116-OEvsWTin5-FU	up	81706	PPP1R14C	2.33442	3.71763	15.6936	3.74373e-07	9.45612e-05
HCT116-OEvsWTin5-FU	up	3853	KRT6A	2.37748	0.965591	15.6722	3.78689e-07	9.45612e-05
HCT116-OEvsWTin5-FU	up	3433	IFIT2	2.88061	3.20063	15.6493	3.92083e-07	9.66176e-05
HCT116-OEvsWTin5-FU	up	968	CD68	2.79346	3.98292	15.4957	4.18486e-07	0.000100251
HCT116-OEvsWTin5-FU	up	5414	2023-09-04	2.05976	2.78574	15.4149	4.20592e-07	0.000100251
HCT116-OEvsWTin5-FU	up	220213	OTUD1	1.71323	2.31119	15.3528	4.28803e-07	0.000100383
HCT116-OEvsWTin5-FU	up	3434	IFIT1	2.46241	3.32692	15.1283	4.87847e-07	0.00011235
HCT116-OEvsWTin5-FU	up	55287	TMEM40	1.98942	3.0299	15.0391	4.99529e-07	0.00011235
HCT116-OEvsWTin5-FU	up	9709	HERPUD1	1.21863	4.89328	14.9937	5.03921e-07	0.00011235
HCT116-OEvsWTin5-FU	up	11130	ZWINT	1.41496	4.85672	14.9443	5.16429e-07	0.000113785
HCT116-OEvsWTin5-FU	up	64064	OXCT2	1.77262	2.07383	14.7823	5.60813e-07	0.000122127
HCT116-OEvsWTin5-FU	up	3887	KRT81	3.45569	2.10515	14.9154	5.68628e-07	0.000122405
HCT116-OEvsWTin5-FU	up	83716	CRISPLD2	1.61748	2.37139	14.572	6.18511e-07	0.00013163
HCT116-OEvsWTin5-FU	up	3017	HIST1H2BD	1.19827	5.10953	14.1812	7.45877e-07	0.000151835
HCT116-OEvsWTin5-FU	up	154064	RAET1L	3.1442	2.58306	14.139	8.14008e-07	0.000159498
HCT116-OEvsWTin5-FU	up	9982	FGFBP1	2.20043	3.28961	14.0304	8.20392e-07	0.000159498
HCT116-OEvsWTin5-FU	up	374946	DRAXIN	1.4783	1.23584	13.9806	8.26105e-07	0.000159498
HCT116-OEvsWTin5-FU	up	8284	KDM5D	1.66166	2.32421	13.9647	8.35025e-07	0.000159575
HCT116-OEvsWTin5-FU	up	3669	ISG20	2.63047	2.37531	13.9737	8.60191e-07	0.000160918
HCT116-OEvsWTin5-FU	up	9582	APOBEC3B	1.65433	3.95666	13.903	8.61273e-07	0.000160918
HCT116-OEvsWTin5-FU	up	55540	IL17RB	1.85832	3.49859	13.8047	9.09297e-07	0.00016519
HCT116-OEvsWTin5-FU	up	6281	S100A10	1.40924	7.19276	13.734	9.35348e-07	0.000165257
HCT116-OEvsWTin5-FU	up	54742	LY6K	2.13025	1.75537	13.714	9.60421e-07	0.000168101
HCT116-OEvsWTin5-FU	up	771	CA12	1.71153	2.42589	13.6323	9.89746e-07	0.000171629
HCT116-OEvsWTin5-FU	up	8553	BHLHE40	1.50161	5.82201	13.5879	1.00919e-06	0.000173396
HCT116-OEvsWTin5-FU	up	282617	IFNL3	3.56025	1.59692	13.7342	1.02283e-06	0.000174142
HCT116-OEvsWTin5-FU	up	3790	KCNS3	1.76712	2.00075	13.5312	1.04401e-06	0.000175188
HCT116-OEvsWTin5-FU	up	23780	APOL2	1.33561	3.50421	13.4363	1.09002e-06	0.000180654
HCT116-OEvsWTin5-FU	up	6274	S100A3	2.01321	3.4015	13.3637	1.14685e-06	0.000183739
HCT116-OEvsWTin5-FU	up	5376	PMP22	1.29564	4.56355	13.3293	1.15245e-06	0.000183739
HCT116-OEvsWTin5-FU	up	92737	DNER	1.93643	2.29542	13.3459	1.15492e-06	0.000183739
HCT116-OEvsWTin5-FU	up	4131	MAP1B	1.71726	2.88648	13.331	1.15769e-06	0.000183739
HCT116-OEvsWTin5-FU	up	29126	CD274	1.72478	1.86153	13.2783	1.19041e-06	0.000187345
HCT116-OEvsWTin5-FU	up	9935	MAFB	1.2358	0.635489	13.2491	1.20183e-06	0.000187565
HCT116-OEvsWTin5-FU	up	7114	TMSB4X	1.16422	7.48248	13.1718	1.25167e-06	0.000190143
HCT116-OEvsWTin5-FU	up	100653515	CEP295NL	2.31527	1.05867	13.2098	1.25776e-06	0.000190143
HCT116-OEvsWTin5-FU	up	51514	DTL	1.88741	3.26	13.1799	1.25896e-06	0.000190143
HCT116-OEvsWTin5-FU	up	1960	EGR3	2.02484	2.35782	13.1633	1.27527e-06	0.000190422
HCT116-OEvsWTin5-FU	up	3269	HRH1	1.44798	2.52672	13.1315	1.28114e-06	0.000190422
HCT116-OEvsWTin5-FU	up	8462	KLF11	1.55	2.64479	12.9742	1.39554e-06	0.000205765
HCT116-OEvsWTin5-FU	up	9734	HDAC9	1.83594	2.13149	12.9704	1.40634e-06	0.000205765
HCT116-OEvsWTin5-FU	up	10439	OLFM1	1.96408	1.84988	12.9297	1.44269e-06	0.000209448
HCT116-OEvsWTin5-FU	up	794	CALB2	1.76412	3.68605	12.8539	1.49527e-06	0.000215411
HCT116-OEvsWTin5-FU	up	4603	MYBL1	2.21659	2.62422	12.8297	1.53647e-06	0.000217992
HCT116-OEvsWTin5-FU	up	3576	CXCL8	4.18125	3.14236	12.9897	1.5685e-06	0.000220863
HCT116-OEvsWTin5-FU	up	29893	PSMC3IP	2.06361	2.99577	12.7576	1.58926e-06	0.000222117
HCT116-OEvsWTin5-FU	up	81607	NECTIN4	1.59713	2.71199	12.6921	1.62821e-06	0.000225874
HCT116-OEvsWTin5-FU	up	2237	FEN1	1.37677	4.92896	12.6623	1.65072e-06	0.000227314
HCT116-OEvsWTin5-FU	up	8560	DEGS1	1.0598	4.19491	12.5733	1.73146e-06	0.000234976
HCT116-OEvsWTin5-FU	up	79365	BHLHE41	1.3817	1.37556	12.5096	1.79646e-06	0.000240315
HCT116-OEvsWTin5-FU	up	974	CD79B	1.85918	1.20998	12.4764	1.84511e-06	0.000245072
HCT116-OEvsWTin5-FU	up	7462	LAT2	1.43027	3.0799	12.4364	1.87226e-06	0.000246928
HCT116-OEvsWTin5-FU	up	148808	MFSD4A	1.35887	1.54667	12.3791	1.93218e-06	0.000251962
HCT116-OEvsWTin5-FU	up	993	CDC25A	1.73069	2.67687	12.3763	1.94567e-06	0.000251962
HCT116-OEvsWTin5-FU	up	928	CD9	1.22161	7.35749	12.3606	1.9508e-06	0.000251962
HCT116-OEvsWTin5-FU	up	641	BLM	1.59536	2.99803	12.2811	2.04784e-06	0.000260898
HCT116-OEvsWTin5-FU	up	1690	COCH	1.54889	2.59401	12.2465	2.08702e-06	0.000264093
HCT116-OEvsWTin5-FU	up	3857	KRT9	1.7693	0.970518	12.1397	2.22727e-06	0.000278068
HCT116-OEvsWTin5-FU	up	195814	SDR16C5	1.53515	1.40884	12.1044	2.26299e-06	0.000278068
HCT116-OEvsWTin5-FU	up	2026	ENO2	1.34119	5.63339	12.1005	2.26342e-06	0.000278068
HCT116-OEvsWTin5-FU	up	205860	TRIML2	2.00066	3.65592	12.1175	2.2701e-06	0.000278068
HCT116-OEvsWTin5-FU	up	5154	PDGFA	1.676	4.21139	12.0807	2.29938e-06	0.000278068
HCT116-OEvsWTin5-FU	up	4688	NCF2	1.97629	1.18322	12.0915	2.30255e-06	0.000278068
HCT116-OEvsWTin5-FU	up	1870	E2F2	1.32378	2.16448	12.0602	2.31624e-06	0.000278068
HCT116-OEvsWTin5-FU	up	79733	E2F8	1.73891	2.72441	12.0484	2.34561e-06	0.0002798
HCT116-OEvsWTin5-FU	up	256979	SUN3	1.91403	2.01509	11.934	2.51741e-06	0.000296516
HCT116-OEvsWTin5-FU	up	1466	CSRP2	1.72723	4.1853	11.9094	2.54172e-06	0.000297509
HCT116-OEvsWTin5-FU	up	27074	LAMP3	1.84352	2.95947	11.8735	2.60278e-06	0.000302763
HCT116-OEvsWTin5-FU	up	81553	FAM49A	1.51384	1.26696	11.7849	2.72391e-06	0.000313319
HCT116-OEvsWTin5-FU	up	57464	STRIP2	1.47766	2.52116	11.7822	2.72698e-06	0.000313319
HCT116-OEvsWTin5-FU	up	56935	SMCO4	1.3722	3.17512	11.7195	2.82683e-06	0.00032281
HCT116-OEvsWTin5-FU	up	10769	PLK2	1.5562	7.34061	11.6912	2.88067e-06	0.000326964
HCT116-OEvsWTin5-FU	up	91543	RSAD2	1.48759	1.07947	11.6606	2.93064e-06	0.000330632
HCT116-OEvsWTin5-FU	up	282616	IFNL2	3.48094	1.57932	11.7635	3.00433e-06	0.000336917
HCT116-OEvsWTin5-FU	up	220042	DDIAS	1.72576	2.83469	11.536	3.16959e-06	0.000351243
HCT116-OEvsWTin5-FU	up	8817	FGF18	1.72677	1.69248	11.5234	3.19387e-06	0.000351852
HCT116-OEvsWTin5-FU	up	1647	GADD45A	1.45821	6.3586	11.4845	3.2552e-06	0.000355096
HCT116-OEvsWTin5-FU	up	10763	NES	1.2746	2.80698	11.4788	3.26124e-06	0.000355096
HCT116-OEvsWTin5-FU	up	286006	LSMEM1	2.22899	1.74876	11.4209	3.45104e-06	0.000370395
HCT116-OEvsWTin5-FU	up	55507	GPRC5D	1.51786	1.44736	11.3843	3.46108e-06	0.000370395
HCT116-OEvsWTin5-FU	up	7296	TXNRD1	1.3886	7.39976	11.3626	3.50188e-06	0.000371313
HCT116-OEvsWTin5-FU	up	114880	OSBPL6	1.34781	1.90563	11.3585	3.50931e-06	0.000371313
HCT116-OEvsWTin5-FU	up	5888	RAD51	1.96276	2.63821	11.3618	3.54336e-06	0.000372809
HCT116-OEvsWTin5-FU	up	4856	NOV	1.50561	1.84511	11.2492	3.75783e-06	0.000393166
HCT116-OEvsWTin5-FU	up	1545	CYP1B1	1.30262	0.759294	11.2011	3.86313e-06	0.000399717
HCT116-OEvsWTin5-FU	up	54541	DDIT4	1.8355	5.9033	11.185	3.93454e-06	0.000404868
HCT116-OEvsWTin5-FU	up	79682	CENPU	1.85773	3.13663	11.0862	4.18533e-06	0.000428322
HCT116-OEvsWTin5-FU	up	84940	CORO6	1.98862	3.34902	11.0831	4.20969e-06	0.000428473
HCT116-OEvsWTin5-FU	up	26353	HSPB8	1.7032	2.65077	10.9704	4.48278e-06	0.000447392
HCT116-OEvsWTin5-FU	up	132864	CPEB2	1.84079	1.72631	10.9299	4.61343e-06	0.000457144
HCT116-OEvsWTin5-FU	up	8208	CHAF1B	1.20402	3.82477	10.869	4.75105e-06	0.000468304
HCT116-OEvsWTin5-FU	up	652	BMP4	1.62878	6.38763	10.8506	4.82788e-06	0.000471636
HCT116-OEvsWTin5-FU	up	7022	TFAP2C	1.16804	3.44739	10.841	4.83523e-06	0.000471636
HCT116-OEvsWTin5-FU	up	26038	CHD5	1.50125	2.45346	10.7587	5.10866e-06	0.00049317
HCT116-OEvsWTin5-FU	up	113130	CDCA5	1.5973	4.0714	10.6669	5.42618e-06	0.000519483
HCT116-OEvsWTin5-FU	up	10561	IFI44	2.89703	2.79483	10.7419	5.44277e-06	0.000519483
HCT116-OEvsWTin5-FU	up	2247	FGF2	2.04494	2.08878	10.6405	5.58306e-06	0.000523396
HCT116-OEvsWTin5-FU	up	134265	AFAP1L1	1.23628	1.93855	10.6096	5.60955e-06	0.000523396
HCT116-OEvsWTin5-FU	up	8614	STC2	1.06802	4.24356	10.6066	5.6174e-06	0.000523396
HCT116-OEvsWTin5-FU	up	169792	GLIS3	1.47167	1.59431	10.5932	5.6803e-06	0.000524529
HCT116-OEvsWTin5-FU	up	1827	RCAN1	1.59426	3.45922	10.5788	5.74387e-06	0.000524646
HCT116-OEvsWTin5-FU	up	6373	CXCL11	1.48828	0.694853	10.576	5.74523e-06	0.000524646
HCT116-OEvsWTin5-FU	up	1437	CSF2	2.44361	1.20573	10.6146	5.77088e-06	0.000524646
HCT116-OEvsWTin5-FU	up	135458	HUS1B	1.03913	0.285628	10.549	5.83115e-06	0.000525028
HCT116-OEvsWTin5-FU	up	1847	DUSP5	1.14172	7.09814	10.486	6.07675e-06	0.000544523
HCT116-OEvsWTin5-FU	up	8676	STX11	1.24054	0.819311	10.4565	6.1975e-06	0.000551928
HCT116-OEvsWTin5-FU	up	66002	CYP4F12	1.75151	2.11623	10.4618	6.21832e-06	0.000551928
HCT116-OEvsWTin5-FU	up	103344718	HOTS	2.01045	1.62523	10.4618	6.26405e-06	0.000553364
HCT116-OEvsWTin5-FU	up	211	ALAS1	1.11184	5.42582	10.4304	6.30175e-06	0.000554081
HCT116-OEvsWTin5-FU	up	342979	PALM3	1.79389	1.9635	10.3919	6.51741e-06	0.000570365
HCT116-OEvsWTin5-FU	up	3854	KRT6B	1.6216	0.750775	10.3561	6.64868e-06	0.000579146
HCT116-OEvsWTin5-FU	up	7291	TWIST1	1.63086	1.25951	10.2819	6.98487e-06	0.000600244
HCT116-OEvsWTin5-FU	up	6678	SPARC	1.22048	1.23808	10.253	7.08923e-06	0.000606242
HCT116-OEvsWTin5-FU	up	1191	CLU	1.15348	5.98453	10.2275	7.20879e-06	0.000613665
HCT116-OEvsWTin5-FU	up	3489	IGFBP6	2.49555	5.58187	10.2602	7.30199e-06	0.000618785
HCT116-OEvsWTin5-FU	up	5329	PLAUR	1.64975	5.92385	10.2016	7.37235e-06	0.000621934
HCT116-OEvsWTin5-FU	up	10535	RNASEH2A	1.2443	4.97125	10.1189	7.7571e-06	0.000648549
HCT116-OEvsWTin5-FU	up	7476	WNT7A	2.71148	2.20701	10.1368	8.02004e-06	0.000667552
HCT116-OEvsWTin5-FU	up	9201	DCLK1	1.36955	0.722644	10.0312	8.23918e-06	0.000682758
HCT116-OEvsWTin5-FU	up	250	ALPP	2.09867	1.35852	9.98628	8.63646e-06	0.000708921
HCT116-OEvsWTin5-FU	up	79174	CRELD2	1.6681	4.3867	9.95662	8.70562e-06	0.000708921
HCT116-OEvsWTin5-FU	up	1674	DES	2.20728	2.04075	9.98064	8.70631e-06	0.000708921
HCT116-OEvsWTin5-FU	up	26499	PLEK2	1.18539	5.09671	9.93229	8.80455e-06	0.000713817
HCT116-OEvsWTin5-FU	up	79094	CHAC1	2.22851	2.63551	9.95311	8.87957e-06	0.000716796
HCT116-OEvsWTin5-FU	up	1893	ECM1	2.32833	1.9966	9.91772	9.13678e-06	0.00073146
HCT116-OEvsWTin5-FU	up	23649	POLA2	1.25483	2.86882	9.86006	9.25607e-06	0.000734524
HCT116-OEvsWTin5-FU	up	8710	SERPINB7	1.90554	1.41646	9.75934	1.00353e-05	0.000786361
HCT116-OEvsWTin5-FU	up	79968	WDR76	1.44232	3.13967	9.71162	1.02775e-05	0.000801991
HCT116-OEvsWTin5-FU	up	5909	RAP1GAP	1.2574	3.55062	9.70333	1.03213e-05	0.000802067
HCT116-OEvsWTin5-FU	up	80201	HKDC1	1.45155	1.87158	9.68817	1.04488e-05	0.000808615
HCT116-OEvsWTin5-FU	up	493861	EID3	1.7253	1.32259	9.66257	1.06878e-05	0.000823708
HCT116-OEvsWTin5-FU	up	80000	GREB1L	1.30101	2.13984	9.61778	1.09638e-05	0.000841514
HCT116-OEvsWTin5-FU	up	25874	MPC2	1.19774	3.83163	9.52524	1.16999e-05	0.000887109
HCT116-OEvsWTin5-FU	up	7049	TGFBR3	1.5569	2.42033	9.51242	1.18473e-05	0.000894665
HCT116-OEvsWTin5-FU	up	121268	RHEBL1	2.29353	1.36722	9.53245	1.19438e-05	0.000898329
HCT116-OEvsWTin5-FU	up	291	SLC25A4	1.49663	3.29494	9.48623	1.206e-05	0.000903436
HCT116-OEvsWTin5-FU	up	6509	SLC1A4	1.48988	1.76951	9.46512	1.22422e-05	0.000910391
HCT116-OEvsWTin5-FU	up	4792	NFKBIA	1.31795	5.54966	9.46178	1.225e-05	0.000910391
HCT116-OEvsWTin5-FU	up	7852	CXCR4	1.54757	1.00538	9.42811	1.25816e-05	0.000931338
HCT116-OEvsWTin5-FU	up	2643	GCH1	1.42909	3.30819	9.39279	1.28849e-05	0.000949234
HCT116-OEvsWTin5-FU	up	56241	SUSD2	2.68996	4.03684	9.44917	1.29248e-05	0.000949234
HCT116-OEvsWTin5-FU	up	5292	PIM1	1.6826	4.05771	9.38429	1.30164e-05	0.000951581
HCT116-OEvsWTin5-FU	up	1264	CNN1	1.3496	0.445618	9.3727	1.30628e-05	0.000951581
HCT116-OEvsWTin5-FU	up	79817	MOB3B	1.02047	0.972388	9.36285	1.31378e-05	0.000951581
HCT116-OEvsWTin5-FU	up	10344	CCL26	2.55991	1.36949	9.41315	1.31738e-05	0.000951581
HCT116-OEvsWTin5-FU	up	8613	PLPP3	1.33093	2.73562	9.35304	1.32476e-05	0.000951581
HCT116-OEvsWTin5-FU	up	56895	AGPAT4	1.16717	2.64238	9.35033	1.32616e-05	0.000951581
HCT116-OEvsWTin5-FU	up	785	CACNB4	1.52456	1.71556	9.33567	1.34438e-05	0.000960976
HCT116-OEvsWTin5-FU	up	11015	KDELR3	1.06082	4.73862	9.30811	1.36695e-05	0.000973397
HCT116-OEvsWTin5-FU	up	3725	JUN	1.19735	4.88276	9.29449	1.38108e-05	0.000979729
HCT116-OEvsWTin5-FU	up	220134	SKA1	1.3893	3.70168	9.26913	1.40862e-05	0.000995493
HCT116-OEvsWTin5-FU	up	79413	ZBED2	1.55023	4.11916	9.26341	1.41737e-05	0.000997916
HCT116-OEvsWTin5-FU	up	1515	CTSV	1.63088	2.66492	9.25051	1.43277e-05	0.00100498
HCT116-OEvsWTin5-FU	up	90952	ESAM	2.06368	2.19809	9.24775	1.45301e-05	0.00101537
HCT116-OEvsWTin5-FU	up	130574	LYPD6	1.55837	1.6905	9.21676	1.46668e-05	0.00102056
HCT116-OEvsWTin5-FU	up	3552	IL1A	1.08054	0.460255	9.20723	1.47133e-05	0.00102056
HCT116-OEvsWTin5-FU	up	51659	GINS2	1.57763	4.08143	9.20718	1.47748e-05	0.00102104
HCT116-OEvsWTin5-FU	up	11149	BVES	1.19605	1.72806	9.16297	1.52044e-05	0.00104686
HCT116-OEvsWTin5-FU	up	3852	KRT5	1.87153	1.04385	9.15771	1.54247e-05	0.0010556
HCT116-OEvsWTin5-FU	up	221895	JAZF1	1.57612	1.87696	9.14686	1.54439e-05	0.0010556
HCT116-OEvsWTin5-FU	up	79187	FSD1	1.61233	3.03491	9.07981	1.62387e-05	0.00110589
HCT116-OEvsWTin5-FU	up	6326	SCN2A	1.1357	0.59866	9.0205	1.68923e-05	0.00114209
HCT116-OEvsWTin5-FU	up	65055	REEP1	1.65166	1.98769	9.0188	1.70053e-05	0.00114452
HCT116-OEvsWTin5-FU	up	230	ALDOC	1.26656	5.56206	9.00877	1.70504e-05	0.00114452
HCT116-OEvsWTin5-FU	up	22837	COBLL1	1.18718	1.42059	8.98274	1.73784e-05	0.00115615
HCT116-OEvsWTin5-FU	up	1397	CRIP2	2.88676	4.82608	9.05307	1.74548e-05	0.00115615
HCT116-OEvsWTin5-FU	up	9586	CREB5	1.10919	0.667379	8.97617	1.74598e-05	0.00115615
HCT116-OEvsWTin5-FU	up	3732	CD82	1.4993	4.47869	8.97715	1.74977e-05	0.00115615
HCT116-OEvsWTin5-FU	up	7286	TUFT1	1.05404	3.49398	8.97047	1.75325e-05	0.00115615
HCT116-OEvsWTin5-FU	up	63967	CLSPN	1.32413	3.01972	8.95831	1.77133e-05	0.00116398
HCT116-OEvsWTin5-FU	up	25816	TNFAIP8	1.36795	3.47303	8.9538	1.77799e-05	0.00116427
HCT116-OEvsWTin5-FU	up	7378	UPP1	1.66028	3.18855	8.94259	1.80066e-05	0.00117093
HCT116-OEvsWTin5-FU	up	284467	FAM19A3	1.41199	1.60375	8.89306	1.86195e-05	0.00119138
HCT116-OEvsWTin5-FU	up	7353	UFD1	1.17262	5.08018	8.88508	1.8701e-05	0.00119138
HCT116-OEvsWTin5-FU	up	9156	EXO1	1.93405	3.1369	8.8931	1.88244e-05	0.00119138
HCT116-OEvsWTin5-FU	up	1396	CRIP1	1.78022	6.65863	8.88712	1.88265e-05	0.00119138
HCT116-OEvsWTin5-FU	up	55388	MCM10	1.52369	3.22563	8.88005	1.883e-05	0.00119138
HCT116-OEvsWTin5-FU	up	5565	PRKAB2	1.22704	3.96311	8.86661	1.89683e-05	0.00119609
HCT116-OEvsWTin5-FU	up	10491	CRTAP	1.01079	4.7046	8.85473	1.91282e-05	0.00120212
HCT116-OEvsWTin5-FU	up	6237	RRAS	1.70896	5.58234	8.85302	1.92856e-05	0.00120796
HCT116-OEvsWTin5-FU	up	7481	WNT11	1.94978	1.60047	8.77996	2.05232e-05	0.00127271
HCT116-OEvsWTin5-FU	up	360	AQP3	1.93593	2.4116	8.77345	2.06161e-05	0.00127425
HCT116-OEvsWTin5-FU	up	2571	GAD1	1.30706	2.55915	8.75012	2.0736e-05	0.00127745
HCT116-OEvsWTin5-FU	up	1308	COL17A1	1.28415	3.55698	8.68635	2.17726e-05	0.00133499
HCT116-OEvsWTin5-FU	up	80329	ULBP1	1.43171	3.11063	8.68568	2.18127e-05	0.00133499
HCT116-OEvsWTin5-FU	up	26090	ABHD12	1.23318	4.0193	8.65216	2.23475e-05	0.00135445
HCT116-OEvsWTin5-FU	up	6240	RRM1	1.34042	5.23983	8.62934	2.27616e-05	0.0013751
HCT116-OEvsWTin5-FU	up	138639	PTPDC1	1.37208	2.50156	8.62378	2.28663e-05	0.00137698
HCT116-OEvsWTin5-FU	up	330	BIRC3	1.92028	3.83909	8.6234	2.31277e-05	0.00138825
HCT116-OEvsWTin5-FU	up	9087	TMSB4Y	1.30239	0.701694	8.59597	2.33513e-05	0.00139712
HCT116-OEvsWTin5-FU	up	206338	LVRN	1.28295	1.70452	8.59177	2.34245e-05	0.00139712
HCT116-OEvsWTin5-FU	up	147372	CCBE1	1.28432	1.52043	8.57644	2.37056e-05	0.00140939
HCT116-OEvsWTin5-FU	up	19	ABCA1	1.25473	1.42734	8.55717	2.40596e-05	0.00142455
HCT116-OEvsWTin5-FU	up	9308	CD83	1.65247	3.19916	8.56078	2.41126e-05	0.00142455
HCT116-OEvsWTin5-FU	up	55824	PAG1	1.31408	1.34037	8.5361	2.44681e-05	0.00143998
HCT116-OEvsWTin5-FU	up	966	CD59	1.13752	5.01138	8.53183	2.45276e-05	0.00143998
HCT116-OEvsWTin5-FU	up	25819	NOCT	1.68979	3.95693	8.52529	2.48099e-05	0.001452
HCT116-OEvsWTin5-FU	up	6352	CCL5	1.48425	4.27017	8.5159	2.4902e-05	0.00145285
HCT116-OEvsWTin5-FU	up	79905	TMC7	1.04111	2.67769	8.49968	2.51474e-05	0.00146261
HCT116-OEvsWTin5-FU	up	221749	PXDC1	1.353	2.99541	8.48198	2.55358e-05	0.0014806
HCT116-OEvsWTin5-FU	up	54855	FAM46C	1.08111	1.06829	8.46838	2.57747e-05	0.00148526
HCT116-OEvsWTin5-FU	up	79801	SHCBP1	1.48605	3.44751	8.46793	2.58579e-05	0.00148548
HCT116-OEvsWTin5-FU	up	978	CDA	1.55153	4.90158	8.46142	2.6016e-05	0.00148999
HCT116-OEvsWTin5-FU	up	123720	WHAMM	1.03231	3.18797	8.37091	2.7836e-05	0.00157473
HCT116-OEvsWTin5-FU	up	5080	PAX6	1.55481	1.70239	8.36627	2.80508e-05	0.00157473
HCT116-OEvsWTin5-FU	up	84930	MASTL	1.41396	2.96545	8.36272	2.80756e-05	0.00157473
HCT116-OEvsWTin5-FU	up	7277	TUBA4A	1.70576	3.77692	8.36851	2.80841e-05	0.00157473
HCT116-OEvsWTin5-FU	up	101928841	LOC101928841	1.23654	0.957823	8.34526	2.84276e-05	0.00158923
HCT116-OEvsWTin5-FU	up	8660	IRS2	1.38023	3.14244	8.3337	2.87215e-05	0.00160088
HCT116-OEvsWTin5-FU	up	1831	TSC22D3	1.5181	2.66791	8.24147	3.09761e-05	0.00172142
HCT116-OEvsWTin5-FU	up	9945	GFPT2	1.38711	3.41548	8.20957	3.17304e-05	0.00175813
HCT116-OEvsWTin5-FU	up	29781	NCAPH2	1.2842	4.18019	8.20072	3.193e-05	0.00176011
HCT116-OEvsWTin5-FU	up	1789	DNMT3B	1.20185	3.08078	8.16598	3.28251e-05	0.00179372
HCT116-OEvsWTin5-FU	up	251	ALPPL2	1.99907	1.31886	8.18355	3.28551e-05	0.00179372
HCT116-OEvsWTin5-FU	up	5724	PTAFR	1.4061	3.0886	8.13898	3.36039e-05	0.00182416
HCT116-OEvsWTin5-FU	up	389692	MAFA	1.50834	1.89818	8.12954	3.39072e-05	0.00182904
HCT116-OEvsWTin5-FU	up	65983	GRAMD2B	1.45267	3.66156	8.11868	3.41822e-05	0.00182904
HCT116-OEvsWTin5-FU	up	64332	NFKBIZ	1.35843	2.68404	8.10291	3.4589e-05	0.00184029
HCT116-OEvsWTin5-FU	up	195828	ZNF367	1.93726	3.49052	8.11055	3.47903e-05	0.00184054
HCT116-OEvsWTin5-FU	up	2348	FOLR1	1.84008	2.9464	8.08181	3.55098e-05	0.00186805
HCT116-OEvsWTin5-FU	up	166824	RASSF6	1.36557	1.35927	8.05578	3.59506e-05	0.00188068
HCT116-OEvsWTin5-FU	up	53826	FXYD6	1.50572	1.35362	8.04688	3.62751e-05	0.00188711
HCT116-OEvsWTin5-FU	up	165918	RNF168	1.49546	3.46194	8.0407	3.64544e-05	0.00189118
HCT116-OEvsWTin5-FU	up	25822	DNAJB5	1.51878	2.1726	8.0237	3.69799e-05	0.00191315
HCT116-OEvsWTin5-FU	up	10289	EIF1B	1.06349	5.0791	7.97437	3.83819e-05	0.00197477
HCT116-OEvsWTin5-FU	up	374393	FAM111B	1.80003	2.74713	7.96558	3.90298e-05	0.0020026
HCT116-OEvsWTin5-FU	up	3918	LAMC2	1.08723	4.65431	7.93602	3.96225e-05	0.00202746
HCT116-OEvsWTin5-FU	up	3070	HELLS	1.63433	3.76666	7.91038	4.06984e-05	0.00207005
HCT116-OEvsWTin5-FU	up	1159	CKMT1B	1.19743	3.77723	7.89386	4.10511e-05	0.00207785
HCT116-OEvsWTin5-FU	up	79075	DSCC1	1.67509	3.96937	7.89487	4.12632e-05	0.00208296
HCT116-OEvsWTin5-FU	up	80778	ZNF34	1.16295	2.80853	7.87402	4.17301e-05	0.00209523
HCT116-OEvsWTin5-FU	up	100129128	KHDC1L	2.25825	2.43059	7.84077	4.40431e-05	0.00219372
HCT116-OEvsWTin5-FU	up	11200	CHEK2	1.20584	4.37141	7.76757	4.56403e-05	0.00226125
HCT116-OEvsWTin5-FU	up	23586	DDX58	1.57201	4.20051	7.74065	4.6876e-05	0.00231025
HCT116-OEvsWTin5-FU	up	4824	NKX3-1	1.36724	2.15187	7.7107	4.79478e-05	0.0023507
HCT116-OEvsWTin5-FU	up	338761	C1QL4	1.76768	2.79683	7.71379	4.81643e-05	0.00235515
HCT116-OEvsWTin5-FU	up	1028	CDKN1C	1.7364	3.14107	7.70632	4.84322e-05	0.00236208
HCT116-OEvsWTin5-FU	up	651746	ANKRD33B	1.09886	3.30337	7.67672	4.92783e-05	0.0023971
HCT116-OEvsWTin5-FU	up	4084	MXD1	1.26483	2.87171	7.66947	4.96196e-05	0.00240745
HCT116-OEvsWTin5-FU	up	1047	CLGN	1.39751	1.28793	7.65514	5.02877e-05	0.00242162
HCT116-OEvsWTin5-FU	up	146956	EME1	1.37982	3.03402	7.65465	5.02995e-05	0.00242162
HCT116-OEvsWTin5-FU	up	5874	RAB27B	1.37835	2.55239	7.64859	5.05598e-05	0.0024217
HCT116-OEvsWTin5-FU	up	7011	TEP1	1.22389	3.442	7.64256	5.07611e-05	0.00242514
HCT116-OEvsWTin5-FU	up	80833	APOL3	1.25637	1.18848	7.63641	5.10386e-05	0.00243219
HCT116-OEvsWTin5-FU	up	2774	GNAL	1.12233	2.71857	7.6309	5.12493e-05	0.00243603
HCT116-OEvsWTin5-FU	up	7111	TMOD1	1.19977	2.79892	7.61778	5.18441e-05	0.00245377
HCT116-OEvsWTin5-FU	up	4616	GADD45B	1.64703	4.36938	7.62203	5.19396e-05	0.00245377
HCT116-OEvsWTin5-FU	up	1017	CDK2	1.18847	5.07004	7.61217	5.20915e-05	0.00245377
HCT116-OEvsWTin5-FU	up	353322	ANKRD37	2.3835	2.63138	7.64859	5.21466e-05	0.00245377
HCT116-OEvsWTin5-FU	up	2537	IFI6	1.36608	5.48013	7.58214	5.35199e-05	0.00250909
HCT116-OEvsWTin5-FU	up	10855	HPSE	1.03172	3.0596	7.57868	5.359e-05	0.00250909
HCT116-OEvsWTin5-FU	up	28232	SLCO3A1	1.56364	1.83312	7.54625	5.53523e-05	0.0025787
HCT116-OEvsWTin5-FU	up	6035	RNASE1	1.72637	3.05623	7.52938	5.63607e-05	0.0026083
HCT116-OEvsWTin5-FU	up	4880	NPPC	1.86688	1.05991	7.53113	5.6497e-05	0.0026083
HCT116-OEvsWTin5-FU	up	80714	PBX4	1.77499	2.16378	7.52333	5.67286e-05	0.0026083
HCT116-OEvsWTin5-FU	up	55356	SLC22A15	1.65939	1.84925	7.46951	5.92781e-05	0.00268593
HCT116-OEvsWTin5-FU	up	116496	FAM129A	1.17163	2.03551	7.46132	5.93494e-05	0.00268593
HCT116-OEvsWTin5-FU	up	54535	CCHCR1	1.11512	3.68758	7.4606	5.9375e-05	0.00268593
HCT116-OEvsWTin5-FU	up	896	CCND3	1.76103	3.55549	7.46482	5.96676e-05	0.00269266
HCT116-OEvsWTin5-FU	up	353149	TBC1D26	1.20738	0.724792	7.44596	6.01596e-05	0.00270834
HCT116-OEvsWTin5-FU	up	5270	SERPINE2	1.07484	6.16529	7.43864	6.05182e-05	0.00271795
HCT116-OEvsWTin5-FU	up	60370	AVPI1	1.8118	3.92823	7.43925	6.11012e-05	0.00273757
HCT116-OEvsWTin5-FU	up	25976	TIPARP	1.54088	4.49641	7.42849	6.12993e-05	0.00273989
HCT116-OEvsWTin5-FU	up	84056	KATNAL1	1.45643	2.57592	7.40427	6.25348e-05	0.00278846
HCT116-OEvsWTin5-FU	up	79980	DSN1	1.56271	3.64415	7.39048	6.3402e-05	0.00281373
HCT116-OEvsWTin5-FU	up	55679	LIMS2	1.91641	2.04323	7.39556	6.36942e-05	0.00282001
HCT116-OEvsWTin5-FU	up	9215	LARGE1	1.25176	0.906886	7.36995	6.43233e-05	0.00283231
HCT116-OEvsWTin5-FU	up	6324	SCN1B	1.10256	2.55228	7.36742	6.44256e-05	0.00283231
HCT116-OEvsWTin5-FU	up	5413	2023-09-05	1.61593	3.0081	7.36626	6.48339e-05	0.00284358
HCT116-OEvsWTin5-FU	up	3475	IFRD1	1.38551	4.11378	7.35639	6.51693e-05	0.00285162
HCT116-OEvsWTin5-FU	up	728113	ANXA8L1	2.23641	1.07274	7.37202	6.58589e-05	0.00286839
HCT116-OEvsWTin5-FU	up	122509	IFI27L1	1.42037	2.35044	7.30795	6.80491e-05	0.00293097
HCT116-OEvsWTin5-FU	up	6648	SOD2	1.18758	5.30321	7.3011	6.8336e-05	0.00293097
HCT116-OEvsWTin5-FU	up	374897	SBSN	1.79085	1.52479	7.26158	7.144e-05	0.00304767
HCT116-OEvsWTin5-FU	up	5228	PGF	1.5044	2.59239	7.23756	7.25334e-05	0.00307846
HCT116-OEvsWTin5-FU	up	8322	FZD4	1.12777	2.37222	7.23353	7.25575e-05	0.00307846
HCT116-OEvsWTin5-FU	up	51196	PLCE1	1.25299	1.43754	7.21678	7.36957e-05	0.0031085
HCT116-OEvsWTin5-FU	up	7071	KLF10	1.09391	5.71493	7.19148	7.53359e-05	0.0031577
HCT116-OEvsWTin5-FU	up	55879	GABRQ	1.29126	1.5465	7.19066	7.54623e-05	0.0031577
HCT116-OEvsWTin5-FU	up	8438	RAD54L	1.42021	2.73673	7.18848	7.57056e-05	0.0031577
HCT116-OEvsWTin5-FU	up	84542	KIAA1841	1.37956	1.76475	7.1789	7.63252e-05	0.00316944
HCT116-OEvsWTin5-FU	up	388730	TMEM81	1.44884	2.19893	7.15148	7.82981e-05	0.00323757
HCT116-OEvsWTin5-FU	up	9615	GDA	1.30559	4.99231	7.1496	7.83117e-05	0.00323757
HCT116-OEvsWTin5-FU	up	26227	PHGDH	1.18714	4.78655	7.12719	7.98544e-05	0.00329408
HCT116-OEvsWTin5-FU	up	5982	RFC2	1.1576	4.63173	7.11731	8.05608e-05	0.00331592
HCT116-OEvsWTin5-FU	up	2175	FANCA	1.18947	3.95895	7.09384	8.23037e-05	0.00335688
HCT116-OEvsWTin5-FU	up	10903	MTMR11	1.57263	2.72633	7.09723	8.24005e-05	0.00335688
HCT116-OEvsWTin5-FU	up	2487	FRZB	1.654	0.89938	7.09896	8.24087e-05	0.00335688
HCT116-OEvsWTin5-FU	up	9049	AIP	1.08211	4.95042	7.09146	8.24522e-05	0.00335688
HCT116-OEvsWTin5-FU	up	51710	ZNF44	1.33413	2.26467	7.08748	8.28614e-05	0.00336622
HCT116-OEvsWTin5-FU	up	79132	DHX58	1.66339	1.20828	7.05648	8.5673e-05	0.00346376
HCT116-OEvsWTin5-FU	up	84279	PRADC1	1.63672	2.47037	7.05504	8.57347e-05	0.00346376
HCT116-OEvsWTin5-FU	up	9413	FAM189A2	2.01006	1.85585	7.06625	8.58173e-05	0.00346376
HCT116-OEvsWTin5-FU	up	23589	CARHSP1	1.21989	4.19709	7.04123	8.63539e-05	0.00347221
HCT116-OEvsWTin5-FU	up	1316	KLF6	1.06072	6.05216	7.03926	8.64603e-05	0.00347221
HCT116-OEvsWTin5-FU	up	22979	EFR3B	1.06862	1.07871	7.02981	8.72114e-05	0.00348251
HCT116-OEvsWTin5-FU	up	55964	2023-09-03	1.37119	3.17861	7.02123	8.8051e-05	0.00350855
HCT116-OEvsWTin5-FU	up	64135	IFIH1	1.73545	3.49602	7.02127	8.86298e-05	0.0035141
HCT116-OEvsWTin5-FU	up	5155	PDGFB	1.55149	3.97303	7.01533	8.8753e-05	0.0035141
HCT116-OEvsWTin5-FU	up	135	ADORA2A	1.61739	1.55643	6.97688	9.20586e-05	0.00362729
HCT116-OEvsWTin5-FU	up	65009	NDRG4	1.14037	2.85838	6.96716	9.23866e-05	0.00362729
HCT116-OEvsWTin5-FU	up	3040	HBA2	2.81119	1.88436	6.96225	9.83325e-05	0.00382917
HCT116-OEvsWTin5-FU	up	3110	MNX1	1.63316	2.27808	6.89965	9.88989e-05	0.00383474
HCT116-OEvsWTin5-FU	up	55013	MCUB	1.41354	3.33845	6.89087	9.93383e-05	0.00384382
HCT116-OEvsWTin5-FU	up	26150	RIBC2	1.67078	1.96732	6.88265	0.000100558	0.00387791
HCT116-OEvsWTin5-FU	up	28978	TMEM14A	1.06037	4.77684	6.87183	0.000100882	0.00387791
HCT116-OEvsWTin5-FU	up	100462977	MTRNR2L1	1.02747	9.30915	6.87	0.000101048	0.00387791
HCT116-OEvsWTin5-FU	up	6775	STAT4	1.55348	1.76351	6.86264	0.000102197	0.00391401
HCT116-OEvsWTin5-FU	up	55805	LRP2BP	1.39827	2.17669	6.84644	0.000103512	0.00395628
HCT116-OEvsWTin5-FU	up	5138	PDE2A	1.31351	2.01617	6.83415	0.000104617	0.00398104
HCT116-OEvsWTin5-FU	up	79191	IRX3	1.17038	0.785452	6.83133	0.000104798	0.00398104
HCT116-OEvsWTin5-FU	up	56994	CHPT1	1.25861	3.55967	6.81514	0.000106448	0.00403553
HCT116-OEvsWTin5-FU	up	57835	SLC4A5	1.25079	2.71316	6.77138	0.000110904	0.00419598
HCT116-OEvsWTin5-FU	up	4739	NEDD9	1.10407	0.620279	6.76126	0.00011189	0.00422475
HCT116-OEvsWTin5-FU	up	157378	TMEM65	1.25428	3.30196	6.75756	0.000112358	0.00423389
HCT116-OEvsWTin5-FU	up	2177	FANCD2	1.08426	3.71924	6.73338	0.000114865	0.004311
HCT116-OEvsWTin5-FU	up	79623	GALNT14	1.43577	2.5382	6.71325	0.00011737	0.00438905
HCT116-OEvsWTin5-FU	up	9497	SLC4A7	1.76639	4.30273	6.72009	0.000117413	0.00438905
HCT116-OEvsWTin5-FU	up	347	APOD	1.40869	1.63872	6.70125	0.000118671	0.00442722
HCT116-OEvsWTin5-FU	up	2634	GBP2	1.34096	1.01155	6.67605	0.000121454	0.00451306
HCT116-OEvsWTin5-FU	up	51053	GMNN	1.62113	4.88175	6.66966	0.000122725	0.00455129
HCT116-OEvsWTin5-FU	up	8877	SPHK1	2.35927	2.00942	6.69309	0.000123393	0.004567
HCT116-OEvsWTin5-FU	up	51129	ANGPTL4	1.74638	3.91641	6.6627	0.000123921	0.00457297
HCT116-OEvsWTin5-FU	up	7280	TUBB2A	1.26529	4.70461	6.65323	0.000124042	0.00457297
HCT116-OEvsWTin5-FU	up	221662	RBM24	1.5948	3.21258	6.65571	0.000124297	0.00457336
HCT116-OEvsWTin5-FU	up	112609	MRAP2	1.36479	1.30903	6.63501	0.000126328	0.00463898
HCT116-OEvsWTin5-FU	up	6627	SNRPA1	1.17235	5.8243	6.62857	0.000126929	0.00465191
HCT116-OEvsWTin5-FU	up	3613	IMPA2	1.26099	3.08063	6.61472	0.000128687	0.00469407
HCT116-OEvsWTin5-FU	up	130367	SGPP2	1.0906	2.74846	6.61303	0.000128794	0.00469407
HCT116-OEvsWTin5-FU	up	1643	DDB2	1.13275	5.27488	6.61286	0.000128831	0.00469407
HCT116-OEvsWTin5-FU	up	1036	CDO1	1.12755	0.322689	6.60263	0.000130098	0.004731
HCT116-OEvsWTin5-FU	up	146909	KIF18B	1.62235	3.66252	6.60027	0.000131142	0.00475973
HCT116-OEvsWTin5-FU	up	10714	POLD3	1.19323	2.54812	6.58719	0.000132075	0.00477511
HCT116-OEvsWTin5-FU	up	7779	SLC30A1	1.17786	3.75808	6.58501	0.000132342	0.00477552
HCT116-OEvsWTin5-FU	up	29842	TFCP2L1	1.1088	2.2289	6.57071	0.000134139	0.00483108
HCT116-OEvsWTin5-FU	up	3006	HIST1H1C	1.28986	4.4609	6.55934	0.000135746	0.00487955
HCT116-OEvsWTin5-FU	up	2157	F8	1.13562	2.09279	6.55021	0.000136827	0.0048996
HCT116-OEvsWTin5-FU	up	898	CCNE1	1.1306	4.48675	6.54127	0.000138009	0.00493252
HCT116-OEvsWTin5-FU	up	43	ACHE	2.07444	1.84118	6.55212	0.000139376	0.00497188
HCT116-OEvsWTin5-FU	up	2796	GNRH1	1.26196	1.4431	6.52409	0.000140413	0.00499356
HCT116-OEvsWTin5-FU	up	5025	P2RX4	1.3036	3.4292	6.52366	0.000140517	0.00499356
HCT116-OEvsWTin5-FU	up	51203	NUSAP1	1.20052	5.6508	6.5075	0.000142634	0.00504962
HCT116-OEvsWTin5-FU	up	9355	LHX2	1.67272	2.10224	6.51176	0.000142993	0.00505278
HCT116-OEvsWTin5-FU	up	100133941	CD24	1.26208	4.19447	6.49356	0.000144629	0.00510098
HCT116-OEvsWTin5-FU	up	7102	TSPAN7	1.38111	2.26596	6.48488	0.000146013	0.0051401
HCT116-OEvsWTin5-FU	up	7465	WEE1	1.18628	4.08019	6.47609	0.000147038	0.00515681
HCT116-OEvsWTin5-FU	up	3659	IRF1	1.22323	3.93477	6.46319	0.000148926	0.00520351
HCT116-OEvsWTin5-FU	up	1326	MAP3K8	1.24446	1.93652	6.43417	0.000153223	0.00532386
HCT116-OEvsWTin5-FU	up	123920	CMTM3	1.31447	3.43448	6.42457	0.000154752	0.00536705
HCT116-OEvsWTin5-FU	up	254263	CNIH2	1.60671	1.37559	6.42562	0.000155272	0.0053751
HCT116-OEvsWTin5-FU	up	55723	ASF1B	1.42623	4.29522	6.41873	0.000155832	0.00538455
HCT116-OEvsWTin5-FU	up	10924	SMPDL3A	1.32964	1.64069	6.39681	0.000159041	0.0054853
HCT116-OEvsWTin5-FU	up	6674	SPAG1	1.54014	2.92805	6.38909	0.000160721	0.00553307
HCT116-OEvsWTin5-FU	up	6002	RGS12	1.03945	2.70035	6.38151	0.000161209	0.00553434
HCT116-OEvsWTin5-FU	up	5998	RGS3	1.20408	3.20476	6.3812	0.000161349	0.00553434
HCT116-OEvsWTin5-FU	up	10668	CGRRF1	1.3655	2.83405	6.35427	0.0001659	0.00568003
HCT116-OEvsWTin5-FU	up	84515	MCM8	1.45401	3.14432	6.35255	0.000166371	0.00568575
HCT116-OEvsWTin5-FU	up	80139	ZNF703	1.98052	1.84691	6.3423	0.000170457	0.00580421
HCT116-OEvsWTin5-FU	up	283	ANG	2.04659	2.33332	6.34132	0.000171077	0.00581475
HCT116-OEvsWTin5-FU	up	348793	WDR53	1.2143	3.00101	6.29989	0.000174852	0.00592155
HCT116-OEvsWTin5-FU	up	644	BLVRA	1.22202	4.46074	6.28359	0.000177715	0.00599683
HCT116-OEvsWTin5-FU	up	113230	MISP3	1.39542	1.7828	6.26957	0.000180493	0.00606871
HCT116-OEvsWTin5-FU	up	3485	IGFBP2	1.48817	6.55213	6.25544	0.000183296	0.00615191
HCT116-OEvsWTin5-FU	up	610	HCN2	1.9832	1.97812	6.26542	0.000184008	0.00616477
HCT116-OEvsWTin5-FU	up	94	ACVRL1	1.0397	0.939708	6.24601	0.00018437	0.00616585
HCT116-OEvsWTin5-FU	up	10038	PARP2	1.4466	4.77889	6.24529	0.000185045	0.00617739
HCT116-OEvsWTin5-FU	up	147111	NOTUM	1.40622	3.06899	6.23447	0.000186954	0.00623002
HCT116-OEvsWTin5-FU	up	11072	DUSP14	1.06439	5.05951	6.22113	0.000189024	0.00627723
HCT116-OEvsWTin5-FU	up	22936	ELL2	1.44189	3.82616	6.22386	0.000189041	0.00627723
HCT116-OEvsWTin5-FU	up	388	RHOB	1.10486	5.86954	6.21491	0.000190225	0.00630537
HCT116-OEvsWTin5-FU	up	4998	ORC1	1.11422	2.72736	6.20552	0.00019203	0.00634275
HCT116-OEvsWTin5-FU	up	9022	CLIC3	2.19311	3.58266	6.22727	0.000192923	0.00636101
HCT116-OEvsWTin5-FU	up	2669	GEM	1.26991	3.61331	6.18855	0.000195492	0.00643441
HCT116-OEvsWTin5-FU	up	27076	LYPD3	1.90717	2.37005	6.19428	0.00019704	0.00647396
HCT116-OEvsWTin5-FU	up	54491	FAM105A	1.33225	1.71357	6.17866	0.000197554	0.00647951
HCT116-OEvsWTin5-FU	up	8819	SAP30	1.53138	2.79346	6.17308	0.000199226	0.00651152
HCT116-OEvsWTin5-FU	up	2627	GATA6	1.08814	1.60584	6.14505	0.000204068	0.00664657
HCT116-OEvsWTin5-FU	up	9241	NOG	1.08373	0.933015	6.1419	0.000204716	0.00665611
HCT116-OEvsWTin5-FU	up	6382	SDC1	1.40278	4.22564	6.14054	0.000205464	0.00665732
HCT116-OEvsWTin5-FU	up	51696	HECA	1.22067	2.91526	6.12824	0.000207686	0.0067177
HCT116-OEvsWTin5-FU	up	1719	DHFR	1.11768	4.69375	6.1197	0.000209389	0.0067611
HCT116-OEvsWTin5-FU	up	11151	CORO1A	1.27347	1.43147	6.09516	0.000214852	0.00692239
HCT116-OEvsWTin5-FU	up	339665	SLC35E4	1.6611	2.47853	6.1	0.000215123	0.00692239
HCT116-OEvsWTin5-FU	up	3373	HYAL1	1.34004	3.1802	6.08611	0.00021697	0.00696984
HCT116-OEvsWTin5-FU	up	283554	GPR137C	1.06719	0.829404	6.078	0.000218417	0.00700431
HCT116-OEvsWTin5-FU	up	80264	ZNF430	1.08477	2.27157	6.0733	0.000219474	0.00702617
HCT116-OEvsWTin5-FU	up	157570	ESCO2	1.27891	3.17482	6.04691	0.000225691	0.00720057
HCT116-OEvsWTin5-FU	up	57537	SORCS2	1.33557	1.37145	6.04417	0.000226442	0.00720258
HCT116-OEvsWTin5-FU	up	3399	ID3	1.65798	6.12475	6.04928	0.000226523	0.00720258
HCT116-OEvsWTin5-FU	up	27295	PDLIM3	1.34224	2.28193	6.02198	0.00023166	0.00733311
HCT116-OEvsWTin5-FU	up	3084	NRG1	1.66716	2.27243	6.02701	0.000231803	0.00733311
HCT116-OEvsWTin5-FU	up	10656	KHDRBS3	1.11341	3.0524	6.01239	0.000233597	0.00736499
HCT116-OEvsWTin5-FU	up	201299	RDM1	1.44756	2.11053	6.01353	0.000233991	0.00736501
HCT116-OEvsWTin5-FU	up	3556	IL1RAP	1.25183	1.92954	6.00809	0.000234798	0.00737802
HCT116-OEvsWTin5-FU	up	10882	C1QL1	1.86834	2.22255	6.0095	0.000237449	0.00744883
HCT116-OEvsWTin5-FU	up	51704	GPRC5B	1.2104	2.27766	5.97202	0.00024361	0.00758392
HCT116-OEvsWTin5-FU	up	253714	MMS22L	1.02625	2.69151	5.97134	0.000243621	0.00758392
HCT116-OEvsWTin5-FU	up	3309	HSPA5	1.1226	8.40207	5.95778	0.000247113	0.00767485
HCT116-OEvsWTin5-FU	up	4681	NBL1	2.62062	3.74052	6.00493	0.000247595	0.00767708
HCT116-OEvsWTin5-FU	up	245711	SPDYA	1.94637	1.34661	5.9652	0.000249263	0.00771604
HCT116-OEvsWTin5-FU	up	285429	DCAF4L1	1.10519	0.801805	5.94636	0.000250034	0.00771907
HCT116-OEvsWTin5-FU	up	8287	USP9Y	1.3028	2.05791	5.94689	0.000250185	0.00771907
HCT116-OEvsWTin5-FU	up	375444	C5orf34	1.22954	1.7421	5.93744	0.0002525	0.00777767
HCT116-OEvsWTin5-FU	up	5984	RFC4	1.60753	4.87864	5.93826	0.000253639	0.00779991
HCT116-OEvsWTin5-FU	up	84296	GINS4	1.01673	2.64819	5.9237	0.000255918	0.00785094
HCT116-OEvsWTin5-FU	up	147920	IGFL2	1.78258	1.21095	5.93337	0.000256137	0.00785094
HCT116-OEvsWTin5-FU	up	402573	C7orf61	1.43646	1.10404	5.91908	0.000257909	0.00789234
HCT116-OEvsWTin5-FU	up	127396	ZNF684	1.59156	1.73203	5.91533	0.00025965	0.00793268
HCT116-OEvsWTin5-FU	up	1030	CDKN2B	1.1914	2.03072	5.90116	0.000262127	0.0079953
HCT116-OEvsWTin5-FU	up	5742	PTGS1	1.41298	1.82547	5.89443	0.000264512	0.00805494
HCT116-OEvsWTin5-FU	up	23650	TRIM29	1.53619	1.93837	5.89381	0.000265223	0.00806347
HCT116-OEvsWTin5-FU	up	7805	LAPTM5	1.18816	0.974497	5.88708	0.00026599	0.00807368
HCT116-OEvsWTin5-FU	up	10721	POLQ	1.29158	2.25084	5.87533	0.000269462	0.00816585
HCT116-OEvsWTin5-FU	up	2921	CXCL3	1.60804	1.10067	5.83347	0.000282917	0.00851843
HCT116-OEvsWTin5-FU	up	85450	ITPRIP	1.32691	2.16555	5.82709	0.000283503	0.00852239
HCT116-OEvsWTin5-FU	up	64208	POPDC3	1.28831	2.52091	5.82447	0.000284178	0.008529
HCT116-OEvsWTin5-FU	up	6367	CCL22	1.21279	1.74319	5.81674	0.000286335	0.00856481
HCT116-OEvsWTin5-FU	up	56942	CMC2	1.13347	4.78359	5.815	0.000286744	0.00856481
HCT116-OEvsWTin5-FU	up	2827	GPR3	1.256	2.20803	5.80864	0.000288866	0.00861448
HCT116-OEvsWTin5-FU	up	64577	ALDH8A1	1.09577	1.44036	5.79403	0.0002931	0.00872683
HCT116-OEvsWTin5-FU	up	29841	GRHL1	1.49529	2.55134	5.77866	0.000299021	0.00886086
HCT116-OEvsWTin5-FU	up	4925	NUCB2	1.84581	4.91981	5.76798	0.000305227	0.00900204
HCT116-OEvsWTin5-FU	up	1663	DDX11	1.26541	4.83567	5.74586	0.000308672	0.00908932
HCT116-OEvsWTin5-FU	up	27071	DAPP1	1.41415	2.27332	5.73225	0.000313669	0.00919084
HCT116-OEvsWTin5-FU	up	140564	APOBEC3D	1.2608	3.14024	5.72743	0.000314752	0.00919605
HCT116-OEvsWTin5-FU	up	56851	EMC7	1.10408	5.29642	5.72118	0.00031658	0.00923377
HCT116-OEvsWTin5-FU	up	7168	TPM1	1.20403	4.14618	5.71516	0.000318755	0.00925526
HCT116-OEvsWTin5-FU	up	11274	USP18	1.09554	3.00815	5.69588	0.000325205	0.00941473
HCT116-OEvsWTin5-FU	up	2920	CXCL2	1.36544	1.39896	5.69247	0.000327014	0.0094511
HCT116-OEvsWTin5-FU	up	1612	DAPK1	1.19048	1.92626	5.68482	0.000329196	0.00949951
HCT116-OEvsWTin5-FU	up	2335	FN1	1.00839	2.15136	5.6661	0.00033564	0.00967057
HCT116-OEvsWTin5-FU	up	100507436	MICA	1.23358	4.44595	5.66042	0.000337983	0.00972312
HCT116-OEvsWTin5-FU	up	59342	SCPEP1	1.19025	3.89201	5.63613	0.000346799	0.00991582
HCT116-OEvsWTin5-FU	up	163259	DENND2C	1.06824	1.71265	5.63217	0.000348108	0.00993806
HCT116-OEvsWTin5-FU	up	2146	EZH2	1.33478	5.06481	5.62882	0.00034994	0.00997515
HCT116-OEvsWTin5-FU	up	8836	GGH	1.31552	4.42984	5.62719	0.000350484	0.00997547
HCT116-OEvsWTin5-FU	up	84293	FAM213A	1.03742	2.79685	5.60885	0.000356918	0.0101432
HCT116-OEvsWTin5-FU	up	144193	AMDHD1	1.17836	1.49515	5.60536	0.000358436	0.0101709
HCT116-OEvsWTin5-FU	up	5305	PIP4K2A	1.10034	5.09149	5.60337	0.000359087	0.010174
HCT116-OEvsWTin5-FU	up	9902	MRC2	1.71634	2.24644	5.6036	0.000362297	0.0102234
HCT116-OEvsWTin5-FU	up	1031	CDKN2C	1.20767	1.7756	5.58736	0.000365523	0.0102786
HCT116-OEvsWTin5-FU	up	7083	TK1	1.74335	5.40008	5.59134	0.000367423	0.0103165
HCT116-OEvsWTin5-FU	up	440	ASNS	1.32672	6.26407	5.5637	0.000375364	0.0104766
HCT116-OEvsWTin5-FU	up	64651	CSRNP1	1.51095	3.33324	5.56416	0.000376197	0.0104843
HCT116-OEvsWTin5-FU	up	874	CBR3	1.08563	1.12055	5.53946	0.000384762	0.010707
HCT116-OEvsWTin5-FU	up	23508	TTC9	1.10158	2.23334	5.53577	0.000386326	0.0107215
HCT116-OEvsWTin5-FU	up	27289	RND1	1.10236	0.920405	5.53426	0.000386962	0.0107215
HCT116-OEvsWTin5-FU	up	4286	MITF	1.08639	0.860028	5.53412	0.000386998	0.0107215
HCT116-OEvsWTin5-FU	up	3665	IRF7	1.55632	2.82389	5.52354	0.000393522	0.01087
HCT116-OEvsWTin5-FU	up	2736	GLI2	1.19466	1.14677	5.50399	0.000400084	0.0109865
HCT116-OEvsWTin5-FU	up	9911	TMCC2	1.44299	1.75985	5.50171	0.000402139	0.0110127
HCT116-OEvsWTin5-FU	up	5111	PCNA	1.3307	7.5018	5.50016	0.000402216	0.0110127
HCT116-OEvsWTin5-FU	up	7126	TNFAIP1	1.16007	4.27246	5.49489	0.000403999	0.0110352
HCT116-OEvsWTin5-FU	up	8482	SEMA7A	1.41183	3.84932	5.49655	0.000404216	0.0110352
HCT116-OEvsWTin5-FU	up	5889	RAD51C	1.34283	4.80524	5.48892	0.000407232	0.0110852
HCT116-OEvsWTin5-FU	up	2810	SFN	1.28126	8.43163	5.48121	0.000410422	0.0111237
HCT116-OEvsWTin5-FU	up	8653	DDX3Y	1.41638	4.21326	5.48172	0.000410846	0.0111237
HCT116-OEvsWTin5-FU	up	91687	CENPL	1.05591	2.19872	5.47903	0.000410909	0.0111237
HCT116-OEvsWTin5-FU	up	576	ADGRB2	1.5193	2.17307	5.48296	0.00041102	0.0111237
HCT116-OEvsWTin5-FU	up	81788	NUAK2	1.55052	2.43418	5.47953	0.000412832	0.0111566
HCT116-OEvsWTin5-FU	up	26471	NUPR1	1.72702	1.56472	5.47923	0.000414857	0.0111952
HCT116-OEvsWTin5-FU	up	2189	FANCG	1.27248	3.18659	5.46466	0.000417888	0.0112607
HCT116-OEvsWTin5-FU	up	5734	PTGER4	1.05933	1.39611	5.45915	0.000419952	0.0112839
HCT116-OEvsWTin5-FU	up	1407	CRY1	1.09032	3.2289	5.44279	0.000427592	0.0114727
HCT116-OEvsWTin5-FU	up	128344	PIFO	1.03905	0.989731	5.43849	0.000429559	0.0114925
HCT116-OEvsWTin5-FU	up	55344	PLCXD1	1.1779	3.71512	5.43757	0.000430211	0.0114936
HCT116-OEvsWTin5-FU	up	102724279	LINC01835	1.36194	3.31624	5.43702	0.000431164	0.0115026
HCT116-OEvsWTin5-FU	up	1761	DMRT1	1.35857	1.01438	5.41839	0.000440073	0.0116903
HCT116-OEvsWTin5-FU	up	4300	MLLT3	1.04279	1.57069	5.4147	0.000440954	0.0116972
HCT116-OEvsWTin5-FU	up	10814	CPLX2	1.23581	0.501264	5.40959	0.000443828	0.0117567
HCT116-OEvsWTin5-FU	up	169611	OLFML2A	1.28966	2.60965	5.40576	0.00044591	0.0117952
HCT116-OEvsWTin5-FU	up	51427	ZNF107	1.11403	2.27392	5.39546	0.000450503	0.0118831
HCT116-OEvsWTin5-FU	up	84733	CBX2	1.46424	2.89071	5.38596	0.000456827	0.012033
HCT116-OEvsWTin5-FU	up	3800	KIF5C	1.03757	2.26579	5.37887	0.000458742	0.0120661
HCT116-OEvsWTin5-FU	up	39	ACAT2	1.07982	3.49192	5.37655	0.00045997	0.0120661
HCT116-OEvsWTin5-FU	up	55148	UBR7	1.21665	3.62979	5.37704	0.000460018	0.0120661
HCT116-OEvsWTin5-FU	up	340547	VSIG1	1.04188	1.76459	5.3635	0.000466624	0.0122223
HCT116-OEvsWTin5-FU	up	5166	PDK4	1.19868	1.53404	5.36213	0.000467627	0.0122315
HCT116-OEvsWTin5-FU	up	10459	MAD2L2	1.24325	5.15427	5.35081	0.000473681	0.0123553
HCT116-OEvsWTin5-FU	up	64283	ARHGEF28	1.22167	1.96432	5.34749	0.000475358	0.0123818
HCT116-OEvsWTin5-FU	up	55806	HR	1.59329	3.39829	5.34193	0.000480975	0.0125107
HCT116-OEvsWTin5-FU	up	27128	CYTH4	1.24908	2.07487	5.33165	0.000483904	0.0125694
HCT116-OEvsWTin5-FU	up	2180	ACSL1	1.06941	2.87612	5.32661	0.00048618	0.012606
HCT116-OEvsWTin5-FU	up	100463482	MTRNR2L6	1.22397	8.06814	5.32638	0.00048666	0.012606
HCT116-OEvsWTin5-FU	up	11178	LZTS1	1.32329	1.85356	5.31802	0.000491653	0.0127178
HCT116-OEvsWTin5-FU	up	118738	ZNF488	1.30502	1.79725	5.31394	0.000493796	0.0127556
HCT116-OEvsWTin5-FU	up	221150	SKA3	1.31518	3.8119	5.30492	0.000498846	0.0128683
HCT116-OEvsWTin5-FU	up	333	APLP1	1.42876	4.06159	5.29847	0.000503209	0.012963
HCT116-OEvsWTin5-FU	up	79152	FA2H	1.57571	2.85733	5.28289	0.000513541	0.0131879
HCT116-OEvsWTin5-FU	up	4147	MATN2	1.01544	1.95981	5.27659	0.000514051	0.0131879
HCT116-OEvsWTin5-FU	up	5110	PCMT1	1.02919	5.43294	5.27181	0.000516824	0.0132228
HCT116-OEvsWTin5-FU	up	57491	AHRR	1.19951	1.98869	5.26968	0.000518405	0.0132451
HCT116-OEvsWTin5-FU	up	2812	GP1BB	1.72661	1.8123	5.27594	0.000519697	0.0132601
HCT116-OEvsWTin5-FU	up	83549	UCK1	1.15903	2.91976	5.25856	0.000524793	0.0133175
HCT116-OEvsWTin5-FU	up	5335	PLCG1	1.05564	4.01439	5.22732	0.000543358	0.01377
HCT116-OEvsWTin5-FU	up	29089	UBE2T	1.1385	5.07606	5.22456	0.000545204	0.0137981
HCT116-OEvsWTin5-FU	up	5979	RET	1.12769	1.87004	5.22207	0.000546713	0.0138176
HCT116-OEvsWTin5-FU	up	29980	DONSON	1.16544	3.85473	5.21983	0.000548195	0.0138364
HCT116-OEvsWTin5-FU	up	83990	BRIP1	1.11838	2.91967	5.20865	0.000555034	0.0139713
HCT116-OEvsWTin5-FU	up	6876	TAGLN	1.34011	2.09057	5.20435	0.000558687	0.0140391
HCT116-OEvsWTin5-FU	up	7398	USP1	1.56305	4.16318	5.20692	0.000559225	0.0140391
HCT116-OEvsWTin5-FU	up	2520	GAST	1.74279	0.935494	5.18569	0.000575711	0.0144336
HCT116-OEvsWTin5-FU	up	6364	CCL20	1.4938	0.713883	5.1745	0.000579293	0.0144846
HCT116-OEvsWTin5-FU	up	4017	LOXL2	1.10499	4.34687	5.1593	0.000586923	0.0146559
HCT116-OEvsWTin5-FU	up	8320	EOMES	1.45526	1.76473	5.15339	0.000592935	0.0147863
HCT116-OEvsWTin5-FU	up	6192	RPS4Y1	1.35111	7.10617	5.14972	0.000594481	0.0148051
HCT116-OEvsWTin5-FU	up	28984	RGCC	1.23661	2.8996	5.1419	0.000599097	0.0149003
HCT116-OEvsWTin5-FU	up	116028	RMI2	1.43921	2.42754	5.14149	0.000600851	0.0149241
HCT116-OEvsWTin5-FU	up	3162	HMOX1	1.34667	3.62412	5.11834	0.000616101	0.015202
HCT116-OEvsWTin5-FU	up	10437	IFI30	1.31929	5.4642	5.11277	0.00061983	0.0152651
HCT116-OEvsWTin5-FU	up	1032	CDKN2D	1.36147	3.03776	5.11258	0.000620286	0.0152651
HCT116-OEvsWTin5-FU	up	79783	SUGCT	1.16479	2.74961	5.10571	0.000624066	0.0153178
HCT116-OEvsWTin5-FU	up	130576	LYPD6B	1.39799	2.36161	5.10382	0.000626855	0.015366
HCT116-OEvsWTin5-FU	up	3383	ICAM1	1.00197	2.9381	5.1002	0.00062767	0.015366
HCT116-OEvsWTin5-FU	up	64858	DCLRE1B	1.03316	2.15623	5.09551	0.00063109	0.0154296
HCT116-OEvsWTin5-FU	up	129642	MBOAT2	1.31732	3.16801	5.07971	0.000643737	0.0156978
HCT116-OEvsWTin5-FU	up	79709	COLGALT1	1.08916	5.39009	5.05608	0.000660406	0.0160624
HCT116-OEvsWTin5-FU	up	23228	PLCL2	1.01863	1.91909	5.05264	0.000662903	0.0160942
HCT116-OEvsWTin5-FU	up	9833	MELK	1.28206	4.70455	5.05317	0.000663429	0.0160942
HCT116-OEvsWTin5-FU	up	3600	IL15	1.05943	1.80404	5.04403	0.000669574	0.0162013
HCT116-OEvsWTin5-FU	up	3797	KIF3C	1.31583	1.94644	4.99728	0.00070793	0.0171072
HCT116-OEvsWTin5-FU	up	8910	SGCE	1.02433	3.06267	4.96754	0.000731507	0.0175745
HCT116-OEvsWTin5-FU	up	148398	SAMD11	1.1717	1.85975	4.96004	0.000738325	0.017682
HCT116-OEvsWTin5-FU	up	84879	MFSD2A	1.25103	1.99528	4.94972	0.000747688	0.0178378
HCT116-OEvsWTin5-FU	up	2049	EPHB3	1.48848	2.2462	4.94693	0.000752657	0.0179269
HCT116-OEvsWTin5-FU	up	56852	RAD18	1.31521	2.77069	4.94327	0.000753817	0.0179269
HCT116-OEvsWTin5-FU	up	10736	SIX2	1.02312	0.608754	4.93619	0.000758714	0.0180091
HCT116-OEvsWTin5-FU	up	113115	MTFR2	1.08956	2.71959	4.93266	0.000761983	0.0180638
HCT116-OEvsWTin5-FU	up	53833	IL20RB	1.22791	1.54071	4.91374	0.000779631	0.0184355
HCT116-OEvsWTin5-FU	up	6443	SGCB	1.13903	4.06447	4.90515	0.000787075	0.0185473
HCT116-OEvsWTin5-FU	up	9837	GINS1	1.11173	3.4975	4.90477	0.000787328	0.0185473
HCT116-OEvsWTin5-FU	up	55166	CENPQ	1.87367	2.78808	4.91623	0.000789467	0.018551
HCT116-OEvsWTin5-FU	up	788	SLC25A20	1.24194	2.5155	4.8859	0.000805601	0.0188356
HCT116-OEvsWTin5-FU	up	2840	GPR17	1.22985	0.655804	4.88263	0.000808622	0.0188826
HCT116-OEvsWTin5-FU	up	4035	LRP1	1.18477	2.46796	4.87425	0.00081636	0.0190137
HCT116-OEvsWTin5-FU	up	7873	MANF	1.01742	6.53149	4.86652	0.000823272	0.019102
HCT116-OEvsWTin5-FU	up	7837	PXDN	1.0148	2.60351	4.86393	0.000825788	0.0191166
HCT116-OEvsWTin5-FU	up	55521	TRIM36	1.16636	2.26354	4.86252	0.000827616	0.0191353
HCT116-OEvsWTin5-FU	up	654	BMP6	1.01422	1.32408	4.84463	0.000844791	0.0194843
HCT116-OEvsWTin5-FU	up	6804	STX1A	1.00652	4.10619	4.84047	0.000848937	0.0195486
HCT116-OEvsWTin5-FU	up	8997	KALRN	1.0889	1.32816	4.83993	0.000849667	0.0195486
HCT116-OEvsWTin5-FU	up	57116	ZNF695	1.0451	2.07696	4.81394	0.000876082	0.0201316
HCT116-OEvsWTin5-FU	up	885	CCK	1.41645	0.752992	4.81274	0.000880175	0.0202009
HCT116-OEvsWTin5-FU	up	3656	IRAK2	1.1155	2.31319	4.80847	0.000881986	0.0202135
HCT116-OEvsWTin5-FU	up	1947	EFNB1	1.20202	4.07933	4.80803	0.000882883	0.0202135
HCT116-OEvsWTin5-FU	up	280	AMY2B	1.33103	2.2153	4.77852	0.000915542	0.0209356
HCT116-OEvsWTin5-FU	up	257407	C2orf72	1.34273	1.51149	4.77375	0.000920906	0.0210326
HCT116-OEvsWTin5-FU	up	80071	CCDC15	1.0464	1.17834	4.74293	0.00095333	0.0215627
HCT116-OEvsWTin5-FU	up	220441	RNF152	1.42099	0.887038	4.73616	0.000964334	0.0217578
HCT116-OEvsWTin5-FU	up	2246	FGF1	1.03427	0.651852	4.73132	0.00096662	0.0217578
HCT116-OEvsWTin5-FU	up	51533	PHF7	1.09387	1.5385	4.73107	0.000967095	0.0217578
HCT116-OEvsWTin5-FU	up	8611	PLPP1	1.18979	2.8383	4.73029	0.000968483	0.0217578
HCT116-OEvsWTin5-FU	up	5983	RFC3	1.19405	3.83439	4.71845	0.000982349	0.0220065
HCT116-OEvsWTin5-FU	up	55359	STYK1	1.15608	2.05089	4.69283	0.00101279	0.0226313
HCT116-OEvsWTin5-FU	up	30850	CDR2L	1.49685	3.92072	4.69566	0.00101387	0.0226313
HCT116-OEvsWTin5-FU	up	1132	CHRM4	1.46225	1.15791	4.68588	0.00102514	0.0228558
HCT116-OEvsWTin5-FU	up	81691	REXO5	1.1632	1.93779	4.67815	0.00103088	0.0229292
HCT116-OEvsWTin5-FU	up	567	B2M	1.02309	8.94764	4.67086	0.00103941	0.0230913
HCT116-OEvsWTin5-FU	up	22861	NLRP1	1.1158	2.62206	4.66371	0.00104873	0.0232579
HCT116-OEvsWTin5-FU	up	983	CDK1	1.30811	5.64904	4.66435	0.00104953	0.0232579
HCT116-OEvsWTin5-FU	up	1907	EDN2	1.71466	1.07597	4.67083	0.00105109	0.0232579
HCT116-OEvsWTin5-FU	up	6236	RRAD	1.35239	2.37117	4.65694	0.00105957	0.0234005
HCT116-OEvsWTin5-FU	up	5920	RARRES3	1.62979	1.24971	4.65532	0.00106808	0.0235329
HCT116-OEvsWTin5-FU	up	3687	ITGAX	1.15019	1.96083	4.63176	0.00109021	0.0239524
HCT116-OEvsWTin5-FU	up	122953	JDP2	1.00124	2.3367	4.63107	0.00109055	0.0239524
HCT116-OEvsWTin5-FU	up	6590	SLPI	1.37842	2.6432	4.63314	0.00109095	0.0239524
HCT116-OEvsWTin5-FU	up	8522	GAS7	1.06777	1.9418	4.6192	0.00110655	0.0242663
HCT116-OEvsWTin5-FU	up	1390	CREM	1.11323	2.85416	4.60306	0.00112865	0.0246931
HCT116-OEvsWTin5-FU	up	6696	SPP1	1.20796	0.596798	4.58772	0.00115057	0.0251141
HCT116-OEvsWTin5-FU	up	284403	WDR62	1.35918	2.22318	4.56589	0.00118363	0.025766
HCT116-OEvsWTin5-FU	up	9244	CRLF1	1.69197	4.16069	4.57125	0.00118541	0.025766
HCT116-OEvsWTin5-FU	up	5698	PSMB9	1.24309	2.93023	4.56268	0.00118662	0.025766
HCT116-OEvsWTin5-FU	up	580	BARD1	1.11157	2.39683	4.56146	0.00118732	0.025766
HCT116-OEvsWTin5-FU	up	9209	LRRFIP2	1.33404	4.59389	4.55104	0.00120487	0.0260564
HCT116-OEvsWTin5-FU	up	90592	ZNF700	1.10613	2.94183	4.53794	0.00122195	0.0262999
HCT116-OEvsWTin5-FU	up	57088	PLSCR4	1.19863	1.70038	4.51616	0.00125572	0.0269693
HCT116-OEvsWTin5-FU	up	283234	CCDC88B	1.21372	2.02964	4.51499	0.00125768	0.0269803
HCT116-OEvsWTin5-FU	up	9429	ABCG2	1.03154	1.41414	4.50905	0.00126573	0.0270909
HCT116-OEvsWTin5-FU	up	254427	PROSER2	1.04703	3.6079	4.50222	0.00127645	0.0272271
HCT116-OEvsWTin5-FU	up	493869	GPX8	1.07389	3.60366	4.4878	0.00129943	0.0276857
HCT116-OEvsWTin5-FU	up	4092	SMAD7	1.03058	2.23634	4.48586	0.00130238	0.0277171
HCT116-OEvsWTin5-FU	up	644054	FAM25C	2.27578	0.598924	4.51493	0.00130722	0.0277884
HCT116-OEvsWTin5-FU	up	29995	LMCD1	1.22097	1.83367	4.48274	0.0013087	0.0277884
HCT116-OEvsWTin5-FU	up	8493	PPM1D	1.08759	4.68042	4.48021	0.00131172	0.0278209
HCT116-OEvsWTin5-FU	up	10148	EBI3	1.57028	1.58585	4.4803	0.00132069	0.0279478
HCT116-OEvsWTin5-FU	up	171392	ZNF675	1.00782	2.09767	4.45801	0.00134787	0.028331
HCT116-OEvsWTin5-FU	up	3164	NR4A1	1.57586	5.27513	4.46237	0.00135051	0.0283547
HCT116-OEvsWTin5-FU	up	2297	FOXD1	1.36793	4.19087	4.4545	0.00135758	0.0283933
HCT116-OEvsWTin5-FU	up	3106	HLA-B	1.00576	7.54546	4.45049	0.00136047	0.0283933
HCT116-OEvsWTin5-FU	up	145864	HAPLN3	1.32841	2.33496	4.45174	0.00136145	0.0283933
HCT116-OEvsWTin5-FU	up	7136	TNNI2	1.25157	2.07923	4.44652	0.00136902	0.0285104
HCT116-OEvsWTin5-FU	up	3678	ITGA5	1.26662	4.42159	4.4189	0.00141698	0.0293878
HCT116-OEvsWTin5-FU	up	643699	GOLGA8N	1.46692	1.51772	4.39941	0.00145647	0.0300736
HCT116-OEvsWTin5-FU	up	3352	HTR1D	1.17237	1.97324	4.39131	0.00146529	0.0301583
HCT116-OEvsWTin5-FU	up	260334	TUBB8P12	1.01968	1.48361	4.38688	0.00147241	0.0301583
HCT116-OEvsWTin5-FU	up	23306	NEMP1	1.01767	3.57692	4.37799	0.00148883	0.0304066
HCT116-OEvsWTin5-FU	up	347273	CAVIN4	1.09837	1.25596	4.37587	0.00149317	0.0304619
HCT116-OEvsWTin5-FU	up	401027	C2orf66	1.30454	1.55615	4.37422	0.00149881	0.0305229
HCT116-OEvsWTin5-FU	up	2305	FOXM1	1.2491	4.26368	4.37252	0.00150105	0.0305229
HCT116-OEvsWTin5-FU	up	6877	TAF5	1.0927	2.19104	4.36392	0.0015156	0.0307388
HCT116-OEvsWTin5-FU	up	10000	AKT3	1.02426	0.780774	4.36322	0.00151659	0.0307388
HCT116-OEvsWTin5-FU	up	1375	CPT1B	1.09204	3.63786	4.35971	0.00152361	0.0308477
HCT116-OEvsWTin5-FU	up	3587	IL10RA	1.01449	0.894758	4.34987	0.00154211	0.0311549
HCT116-OEvsWTin5-FU	up	23683	PRKD3	1.04792	2.49506	4.34694	0.00154791	0.0312385
HCT116-OEvsWTin5-FU	up	93323	HAUS8	1.09279	3.14914	4.34219	0.00155743	0.0313629
HCT116-OEvsWTin5-FU	up	8850	KAT2B	1.25919	1.69403	4.33016	0.00158304	0.0316743
HCT116-OEvsWTin5-FU	up	115572	FAM46B	1.51766	2.26654	4.32787	0.00159491	0.0318777
HCT116-OEvsWTin5-FU	up	11199	ANXA10	1.13402	2.69901	4.30859	0.00162491	0.0322107
HCT116-OEvsWTin5-FU	up	3706	ITPKA	1.38772	2.46255	4.31065	0.00162533	0.0322107
HCT116-OEvsWTin5-FU	up	10253	SPRY2	1.19667	2.94144	4.30383	0.00163538	0.0323758
HCT116-OEvsWTin5-FU	up	8711	TNK1	1.13696	3.21354	4.29569	0.00165157	0.0326616
HCT116-OEvsWTin5-FU	up	3481	IGF2	1.27894	3.61634	4.29457	0.00165596	0.0327139
HCT116-OEvsWTin5-FU	up	1633	DCK	1.23561	4.11094	4.24926	0.0017528	0.0344816
HCT116-OEvsWTin5-FU	up	7127	TNFAIP2	1.06923	5.10753	4.22604	0.00180328	0.0351906
HCT116-OEvsWTin5-FU	up	401207	C5orf63	1.12262	2.33459	4.18055	0.00191141	0.0370417
HCT116-OEvsWTin5-FU	up	164668	APOBEC3H	1.12693	2.52793	4.18008	0.00191261	0.0370417
HCT116-OEvsWTin5-FU	up	8605	PLA2G4C	1.11794	1.27904	4.17178	0.00193293	0.0373285
HCT116-OEvsWTin5-FU	up	54438	GFOD1	1.31365	1.72594	4.17304	0.0019334	0.0373285
HCT116-OEvsWTin5-FU	up	163786	SASS6	1.27732	3.06695	4.16362	0.00195593	0.0377246
HCT116-OEvsWTin5-FU	up	11270	NRM	1.24998	2.08071	4.15843	0.00196834	0.037925
HCT116-OEvsWTin5-FU	up	9700	ESPL1	1.12189	2.75577	4.14953	0.00198888	0.0382814
HCT116-OEvsWTin5-FU	up	54507	ADAMTSL4	1.19489	1.54222	4.14649	0.00199765	0.0383869
HCT116-OEvsWTin5-FU	up	57102	C12orf4	1.14272	2.72538	4.1454	0.00199968	0.0383869
HCT116-OEvsWTin5-FU	up	170954	PPP1R18	1.1474	3.95963	4.14232	0.00200767	0.0384164
HCT116-OEvsWTin5-FU	up	4240	MFGE8	1.14037	5.01892	4.14206	0.00200824	0.0384164
HCT116-OEvsWTin5-FU	up	25788	RAD54B	1.34403	3.34238	4.14197	0.00201293	0.0384283
HCT116-OEvsWTin5-FU	up	4312	MMP1	1.4747	0.863808	4.12805	0.00205468	0.0391853
HCT116-OEvsWTin5-FU	up	55165	CEP55	1.20107	4.92994	4.12362	0.00205737	0.0391967
HCT116-OEvsWTin5-FU	up	55086	CXorf57	1.24047	1.93963	4.12188	0.00206276	0.0392596
HCT116-OEvsWTin5-FU	up	11228	RASSF8	1.11652	2.6702	4.11553	0.00207768	0.0395034
HCT116-OEvsWTin5-FU	up	6119	RPA3	1.26995	2.92726	4.10878	0.0020986	0.03978
HCT116-OEvsWTin5-FU	up	4174	MCM5	1.00895	4.45391	4.09486	0.00213293	0.0403082
HCT116-OEvsWTin5-FU	up	6609	SMPD1	1.21291	1.75028	4.0844	0.00216438	0.0408615
HCT116-OEvsWTin5-FU	up	1474	CST6	1.70803	5.01104	4.08239	0.00219576	0.0413288
HCT116-OEvsWTin5-FU	up	3123	HLA-DRB1	1.10691	2.77946	4.06972	0.00220419	0.0414122
HCT116-OEvsWTin5-FU	up	1943	EFNA2	1.43672	2.4673	4.07162	0.00220815	0.041437
HCT116-OEvsWTin5-FU	up	8520	HAT1	1.19461	4.87053	4.06558	0.00221738	0.0415686
HCT116-OEvsWTin5-FU	up	2300	FOXL1	1.3249	1.25214	4.06163	0.00223223	0.0418051
HCT116-OEvsWTin5-FU	up	9086	EIF1AY	1.45209	2.80663	4.06211	0.00223632	0.0418399
HCT116-OEvsWTin5-FU	up	53917	RAB24	1.27782	3.06618	4.02889	0.0023277	0.0433332
HCT116-OEvsWTin5-FU	up	389119	FAM212A	1.08247	1.24457	4.02052	0.00234933	0.0436924
HCT116-OEvsWTin5-FU	up	643161	FAM25A	1.59888	2.289	4.00315	0.00242489	0.0450082
HCT116-OEvsWTin5-FU	up	401541	CENPP	1.08281	1.12151	3.98424	0.00246324	0.0456297
HCT116-OEvsWTin5-FU	up	2709	GJB5	1.11284	3.31762	3.97899	0.00248061	0.0458606
HCT116-OEvsWTin5-FU	up	23623	RUSC1	1.5777	4.27992	3.97608	0.00251069	0.0462784
HCT116-OEvsWTin5-FU	up	10449	ACAA2	1.06182	3.01777	3.96466	0.00252698	0.0464885
HCT116-OEvsWTin5-FU	up	114336	CGB2	1.44214	1.42902	3.95804	0.00256118	0.0470254
HCT116-OEvsWTin5-FU	up	11013	TMSB15A	1.37807	2.39647	3.9488	0.00258892	0.0474881
HCT116-OEvsWTin5-FU	up	51022	GLRX2	1.41224	4.21385	3.94675	0.00259775	0.0476028
HCT116-OEvsWTin5-FU	up	25791	NGEF	1.0307	2.48153	3.94174	0.00260387	0.0476028
HCT116-OEvsWTin5-FU	up	7518	XRCC4	1.52326	4.18665	3.94591	0.00260789	0.0476028
HCT116-OEvsWTin5-FU	up	1543	CYP1A1	1.17101	0.754191	3.93716	0.00262154	0.0477745
HCT116-OEvsWTin5-FU	up	8828	NRP2	1.0545	1.08144	3.93355	0.00263225	0.0479074
HCT116-OEvsWTinOXL	down	1591	CYP24A1	-3.8233	3.75672	-78.8422	3.62989e-12	5.58109e-08
HCT116-OEvsWTinOXL	down	54894	RNF43	-3.4967	2.68431	-45.2787	1.9766e-10	9.25443e-07
HCT116-OEvsWTinOXL	down	634	CEACAM1	-2.46933	3.70758	-35.6026	1.06463e-09	2.48361e-06
HCT116-OEvsWTinOXL	down	26154	ABCA12	-2.46812	1.28546	-35.043	1.19353e-09	2.48361e-06
HCT116-OEvsWTinOXL	down	10929	SRSF8	-1.89506	4.0376	-29.4221	4.12561e-09	5.94342e-06
HCT116-OEvsWTinOXL	down	5142	PDE4B	-3.67124	3.86519	-28.1218	6.2129e-09	7.08677e-06
HCT116-OEvsWTinOXL	down	25818	KLK5	-2.58458	3.71015	-27.7593	6.43288e-09	7.08677e-06
HCT116-OEvsWTinOXL	down	374	AREG	-2.27216	7.5633	-26.8836	7.994e-09	7.87956e-06
HCT116-OEvsWTinOXL	down	57822	GRHL3	-2.46449	1.92905	-26.4837	8.97405e-09	8.4033e-06
HCT116-OEvsWTinOXL	down	8507	ENC1	-2.20162	3.23756	-25.6782	1.10871e-08	9.88755e-06
HCT116-OEvsWTinOXL	down	3983	ABLIM1	-1.61433	4.98803	-25.1538	1.26622e-08	1.0779e-05
HCT116-OEvsWTinOXL	down	6575	SLC20A2	-2.03871	3.70958	-24.1228	1.72696e-08	1.22224e-05
HCT116-OEvsWTinOXL	down	3363	HTR7	-2.28537	2.74565	-24.116	1.74554e-08	1.22224e-05
HCT116-OEvsWTinOXL	down	57016	AKR1B10	-2.56347	1.87728	-22.8113	2.63221e-08	1.72867e-05
HCT116-OEvsWTinOXL	down	26298	EHF	-3.13215	4.65338	-22.327	3.16075e-08	1.97315e-05
HCT116-OEvsWTinOXL	down	2069	EREG	-3.44738	6.8873	-21.9616	3.62113e-08	2.11927e-05
HCT116-OEvsWTinOXL	down	1825	DSC3	-2.51588	2.95012	-21.6794	3.78175e-08	2.1462e-05
HCT116-OEvsWTinOXL	down	1948	EFNB2	-1.44758	3.72134	-20.9994	4.60698e-08	2.52914e-05
HCT116-OEvsWTinOXL	down	84457	PHYHIPL	-1.55697	0.30712	-20.928	4.72661e-08	2.52914e-05
HCT116-OEvsWTinOXL	down	355	FAS	-2.75511	3.75285	-20.0987	6.57336e-08	3.15656e-05
HCT116-OEvsWTinOXL	down	221393	ADGRF4	-1.36211	0.425645	-19.8146	6.9705e-08	3.18399e-05
HCT116-OEvsWTinOXL	down	8972	MGAM	-1.66902	0.830058	-19.4899	7.87276e-08	3.42886e-05
HCT116-OEvsWTinOXL	down	22915	MMRN1	-1.20329	0.489764	-19.2056	8.70148e-08	3.55554e-05
HCT116-OEvsWTinOXL	down	346389	MACC1	-2.40996	3.08954	-19.2706	8.73316e-08	3.55554e-05
HCT116-OEvsWTinOXL	down	8829	NRP1	-2.58116	1.93886	-19.0432	9.57844e-08	3.8167e-05
HCT116-OEvsWTinOXL	down	23590	PDSS1	-1.75627	3.45465	-18.8956	9.83464e-08	3.83715e-05
HCT116-OEvsWTinOXL	down	56667	MUC13	-2.4492	1.25058	-18.3353	1.24711e-07	4.76649e-05
HCT116-OEvsWTinOXL	down	11227	GALNT5	-2.1338	3.53422	-18.1442	1.32696e-07	4.91269e-05
HCT116-OEvsWTinOXL	down	11001	SLC27A2	-1.71477	4.03367	-17.7644	1.52484e-07	5.02484e-05
HCT116-OEvsWTinOXL	down	5653	KLK6	-2.72559	5.72339	-17.6282	1.6715e-07	5.30575e-05
HCT116-OEvsWTinOXL	down	131566	DCBLD2	-1.5071	7.80198	-17.4548	1.72205e-07	5.3751e-05
HCT116-OEvsWTinOXL	down	4193	MDM2	-2.91931	6.35945	-17.2979	1.93135e-07	5.83393e-05
HCT116-OEvsWTinOXL	down	5791	PTPRE	-1.2847	3.96996	-16.4633	2.60263e-07	7.38515e-05
HCT116-OEvsWTinOXL	down	53836	GPR87	-2.6345	2.37261	-16.5001	2.66126e-07	7.43882e-05
HCT116-OEvsWTinOXL	down	54502	RBM47	-1.58127	3.4928	-15.9318	3.29318e-07	8.93836e-05
HCT116-OEvsWTinOXL	down	57552	NCEH1	-1.47075	3.59608	-15.7932	3.49811e-07	9.09896e-05
HCT116-OEvsWTinOXL	down	53354	PANK1	-1.93929	2.48484	-15.486	4.0564e-07	9.866e-05
HCT116-OEvsWTinOXL	down	7857	SCG2	-2.12073	4.02814	-15.3792	4.28409e-07	0.000100291
HCT116-OEvsWTinOXL	down	8204	NRIP1	-2.52767	2.3085	-15.3729	4.36905e-07	0.000100393
HCT116-OEvsWTinOXL	down	5912	RAP2B	-1.26463	4.35495	-15.104	4.78615e-07	0.000101835
HCT116-OEvsWTinOXL	down	4112	MAGEB1	-2.44955	1.06107	-15.1648	4.79338e-07	0.000101835
HCT116-OEvsWTinOXL	down	150696	PROM2	-2.08501	3.50838	-14.7826	5.65686e-07	0.000116419
HCT116-OEvsWTinOXL	down	2706	GJB2	-1.69936	4.61722	-14.7246	5.75614e-07	0.000117175
HCT116-OEvsWTinOXL	down	220042	DDIAS	-2.03143	2.83469	-14.6271	6.08396e-07	0.000118688
HCT116-OEvsWTinOXL	down	57509	MTUS1	-1.62973	4.96832	-14.5438	6.27123e-07	0.00012108
HCT116-OEvsWTinOXL	down	79084	WDR77	-1.22629	4.34157	-13.8104	8.98566e-07	0.000147665
HCT116-OEvsWTinOXL	down	2444	FRK	-1.85663	1.99677	-13.7961	9.13261e-07	0.000147665
HCT116-OEvsWTinOXL	down	3934	LCN2	-2.96028	4.44471	-13.8864	9.14558e-07	0.000147665
HCT116-OEvsWTinOXL	down	10940	POP1	-1.22149	4.06557	-13.7419	9.30448e-07	0.000148935
HCT116-OEvsWTinOXL	down	9235	IL32	-2.80608	2.97102	-13.7326	9.80807e-07	0.000154358
HCT116-OEvsWTinOXL	down	10813	UTP14A	-1.86538	4.62935	-13.5204	1.05242e-06	0.000161555
HCT116-OEvsWTinOXL	down	9540	TP53I3	-2.08512	5.21349	-13.4998	1.0708e-06	0.00016304
HCT116-OEvsWTinOXL	down	1104	RCC1	-1.30202	5.71469	-13.3936	1.11433e-06	0.000165628
HCT116-OEvsWTinOXL	down	51702	PADI3	-1.47512	1.61268	-13.0734	1.32195e-06	0.000184757
HCT116-OEvsWTinOXL	down	79728	PALB2	-1.74712	3.06215	-13.0512	1.34377e-06	0.000185437
HCT116-OEvsWTinOXL	down	283078	MKX	-1.92886	2.20874	-13.0021	1.38597e-06	0.000186737
HCT116-OEvsWTinOXL	down	7082	TJP1	-1.27831	4.98276	-12.9094	1.44145e-06	0.000191457
HCT116-OEvsWTinOXL	down	7372	UMPS	-1.19773	3.1424	-12.6572	1.65362e-06	0.000203743
HCT116-OEvsWTinOXL	down	5268	SERPINB5	-1.92775	5.78493	-12.6594	1.6702e-06	0.000204442
HCT116-OEvsWTinOXL	down	79937	CNTNAP3	-1.79991	2.86213	-12.6146	1.70625e-06	0.000207497
HCT116-OEvsWTinOXL	down	54906	FAM208B	-1.64003	4.63588	-12.4054	1.91066e-06	0.000226473
HCT116-OEvsWTinOXL	down	990	CDC6	-1.25858	4.44666	-12.3181	1.9985e-06	0.000231037
HCT116-OEvsWTinOXL	down	6857	SYT1	-2.01229	4.77456	-12.2645	2.08825e-06	0.000239931
HCT116-OEvsWTinOXL	down	57103	TIGAR	-1.59064	2.97199	-12.14	2.21911e-06	0.000249548
HCT116-OEvsWTinOXL	down	126070	ZNF440	-1.56703	2.97876	-12.0822	2.29306e-06	0.000254109
HCT116-OEvsWTinOXL	down	3547	IGSF1	-1.28143	0.86595	-12.0304	2.35563e-06	0.000259508
HCT116-OEvsWTinOXL	down	27074	LAMP3	-1.85422	2.95947	-11.9745	2.45481e-06	0.000267288
HCT116-OEvsWTinOXL	down	4070	TACSTD2	-2.43227	5.22528	-11.9919	2.48211e-06	0.000268699
HCT116-OEvsWTinOXL	down	3909	LAMA3	-1.28131	3.75692	-11.8827	2.56656e-06	0.000273015
HCT116-OEvsWTinOXL	down	3860	KRT13	-1.85334	2.30201	-11.8891	2.57976e-06	0.000273015
HCT116-OEvsWTinOXL	down	440138	ALG11	-1.20083	2.47616	-11.5213	3.17777e-06	0.000318253
HCT116-OEvsWTinOXL	down	206338	LVRN	-1.51829	1.70452	-11.4886	3.24946e-06	0.000321988
HCT116-OEvsWTinOXL	down	115111	SLC26A7	-1.44703	1.13823	-11.4404	3.34247e-06	0.000329462
HCT116-OEvsWTinOXL	down	23404	EXOSC2	-1.05657	4.9488	-11.3589	3.5043e-06	0.000340044
HCT116-OEvsWTinOXL	down	4316	MMP7	-2.43822	1.97445	-11.2354	3.89976e-06	0.000359777
HCT116-OEvsWTinOXL	down	100653515	CEP295NL	-2.04737	1.05867	-11.1645	4.01017e-06	0.000366353
HCT116-OEvsWTinOXL	down	144455	E2F7	-1.45358	3.07278	-11.0025	4.37606e-06	0.000390262
HCT116-OEvsWTinOXL	down	79977	GRHL2	-1.57189	3.11633	-10.9004	4.67368e-06	0.000403358
HCT116-OEvsWTinOXL	down	5514	PPP1R10	-1.15712	5.21385	-10.8533	4.79766e-06	0.000406564
HCT116-OEvsWTinOXL	down	3822	KLRC2	-2.07333	1.96991	-10.8425	4.91073e-06	0.000410572
HCT116-OEvsWTinOXL	down	27071	DAPP1	-2.15278	2.27332	-10.8385	4.93748e-06	0.000410687
HCT116-OEvsWTinOXL	down	5087	PBX1	-1.61108	2.76168	-10.7771	5.0574e-06	0.000414609
HCT116-OEvsWTinOXL	down	841	CASP8	-1.88665	4.416	-10.6368	5.56872e-06	0.000441911
HCT116-OEvsWTinOXL	down	54107	POLE3	-1.07514	4.88271	-10.4772	6.11065e-06	0.000472893
HCT116-OEvsWTinOXL	down	164832	LONRF2	-1.04123	0.94163	-10.4621	6.17137e-06	0.000475317
HCT116-OEvsWTinOXL	down	642273	FAM110C	-1.46371	3.97538	-10.4574	6.20517e-06	0.000475317
HCT116-OEvsWTinOXL	down	200879	LIPH	-1.17688	3.75113	-10.451	6.21811e-06	0.000475317
HCT116-OEvsWTinOXL	down	51768	TM7SF3	-1.05496	4.65596	-10.335	6.70987e-06	0.000499265
HCT116-OEvsWTinOXL	down	10978	CLP1	-1.34979	3.41098	-10.3344	6.72139e-06	0.000499265
HCT116-OEvsWTinOXL	down	8915	BCL10	-1.19139	4.23441	-10.3159	6.79798e-06	0.000499265
HCT116-OEvsWTinOXL	down	9392	TGFBRAP1	-1.20432	3.53392	-10.3069	6.83892e-06	0.000499821
HCT116-OEvsWTinOXL	down	5814	PURB	-1.36448	3.48318	-10.304	6.85892e-06	0.000499821
HCT116-OEvsWTinOXL	down	340485	ACER2	-1.44063	2.7101	-10.2787	6.98046e-06	0.000506706
HCT116-OEvsWTinOXL	down	5111	PCNA	-1.97905	7.5018	-10.282	7.04656e-06	0.000509529
HCT116-OEvsWTinOXL	down	7832	BTG2	-1.0205	5.39975	-10.2279	7.20496e-06	0.000518979
HCT116-OEvsWTinOXL	down	2172	FABP6	-1.65317	3.39944	-10.0746	8.03111e-06	0.000555006
HCT116-OEvsWTinOXL	down	23769	FLRT1	-1.19416	0.490349	-10.0514	8.11786e-06	0.000558938
HCT116-OEvsWTinOXL	down	6421	SFPQ	-1.25097	6.94859	-9.96047	8.63881e-06	0.000574863
HCT116-OEvsWTinOXL	down	8493	PPM1D	-1.70304	4.68042	-9.96602	8.65609e-06	0.000574863
HCT116-OEvsWTinOXL	down	9766	SUSD6	-1.06327	3.01735	-9.89496	9.03032e-06	0.000591328
HCT116-OEvsWTinOXL	down	7516	XRCC2	-1.2842	3.3477	-9.78837	9.72874e-06	0.000623972
HCT116-OEvsWTinOXL	down	7035	TFPI	-1.7292	2.73051	-9.78757	9.79477e-06	0.00062462
HCT116-OEvsWTinOXL	down	55507	GPRC5D	-1.38625	1.44736	-9.7782	9.80555e-06	0.00062462
HCT116-OEvsWTinOXL	down	5796	PTPRK	-1.29521	3.79071	-9.7424	1.00458e-05	0.000633458
HCT116-OEvsWTinOXL	down	79134	TMEM185B	-1.17476	3.60611	-9.73083	1.01211e-05	0.000636065
HCT116-OEvsWTinOXL	down	126820	WDR63	-1.35899	2.02923	-9.66757	1.0591e-05	0.00066337
HCT116-OEvsWTinOXL	down	6121	RPE65	-1.25589	1.77021	-9.64404	1.07598e-05	0.000671698
HCT116-OEvsWTinOXL	down	56902	PNO1	-1.2658	4.86763	-9.58354	1.12297e-05	0.000689539
HCT116-OEvsWTinOXL	down	60526	LDAH	-1.22633	3.16826	-9.556	1.14485e-05	0.000696127
HCT116-OEvsWTinOXL	down	152206	CCDC13	-1.31629	0.855231	-9.52409	1.17173e-05	0.000710167
HCT116-OEvsWTinOXL	down	7617	ZNF66	-1.19514	5.19423	-9.48393	1.20493e-05	0.000727933
HCT116-OEvsWTinOXL	down	4163	MCC	-1.22147	2.98048	-9.42192	1.25977e-05	0.000746877
HCT116-OEvsWTinOXL	down	360	AQP3	-2.03779	2.4116	-9.43494	1.26769e-05	0.000748938
HCT116-OEvsWTinOXL	down	89795	NAV3	-1.61511	2.02969	-9.34758	1.33482e-05	0.000781206
HCT116-OEvsWTinOXL	down	374819	LRRC37A3	-1.16648	4.10757	-9.28351	1.39198e-05	0.000802122
HCT116-OEvsWTinOXL	down	55294	FBXW7	-1.82466	3.92452	-9.26612	1.42286e-05	0.0008149
HCT116-OEvsWTinOXL	down	10197	PSME3	-1.03715	5.79995	-9.16044	1.52263e-05	0.000856332
HCT116-OEvsWTinOXL	down	401027	C2orf66	-2.08621	1.55615	-9.12589	1.59038e-05	0.000876017
HCT116-OEvsWTinOXL	down	282991	BLOC1S2	-1.49855	5.08991	-9.03684	1.6735e-05	0.000916411
HCT116-OEvsWTinOXL	down	55332	DRAM1	-1.46536	4.58787	-9.00358	1.71477e-05	0.000936276
HCT116-OEvsWTinOXL	down	79959	CEP76	-1.31063	2.78307	-8.99034	1.72918e-05	0.000936663
HCT116-OEvsWTinOXL	down	64324	NSD1	-1.14136	3.76131	-8.9882	1.73049e-05	0.000936663
HCT116-OEvsWTinOXL	down	1982	EIF4G2	-1.18947	8.21525	-8.9478	1.78396e-05	0.000954572
HCT116-OEvsWTinOXL	down	2086	ERV3-1	-1.75003	2.1961	-8.95037	1.79375e-05	0.000957075
HCT116-OEvsWTinOXL	down	2001	ELF5	-1.46468	1.02883	-8.91595	1.83122e-05	0.000971531
HCT116-OEvsWTinOXL	down	286006	LSMEM1	-1.86646	1.74876	-8.90241	1.86542e-05	0.000984101
HCT116-OEvsWTinOXL	down	9015	TAF1A	-1.27594	3.4922	-8.84181	1.93333e-05	0.00100576
HCT116-OEvsWTinOXL	down	54578	UGT1A6	-1.25973	0.425695	-8.81554	1.97209e-05	0.00102308
HCT116-OEvsWTinOXL	down	93134	ZNF561	-1.36332	3.81612	-8.80964	1.98247e-05	0.0010243
HCT116-OEvsWTinOXL	down	27085	MTBP	-1.59048	2.84257	-8.80536	1.99489e-05	0.0010243
HCT116-OEvsWTinOXL	down	57568	SIPA1L2	-1.19067	2.45564	-8.79942	1.99573e-05	0.0010243
HCT116-OEvsWTinOXL	down	1719	DHFR	-1.34441	4.69375	-8.7243	2.11565e-05	0.0010651
HCT116-OEvsWTinOXL	down	4907	NT5E	-1.12407	5.60327	-8.71044	2.13575e-05	0.00107049
HCT116-OEvsWTinOXL	down	57537	SORCS2	-1.66709	1.37145	-8.71373	2.14282e-05	0.00107049
HCT116-OEvsWTinOXL	down	374946	DRAXIN	-1.14083	1.23584	-8.69923	2.15433e-05	0.00107049
HCT116-OEvsWTinOXL	down	5570	PKIB	-2.20727	3.5011	-8.72083	2.16812e-05	0.00107053
HCT116-OEvsWTinOXL	down	4718	NDUFC2	-1.14601	4.33223	-8.68854	2.17215e-05	0.00107053
HCT116-OEvsWTinOXL	down	55130	ARMC4	-1.4509	2.00429	-8.67274	2.20361e-05	0.00108034
HCT116-OEvsWTinOXL	down	143098	MPP7	-1.50311	4.2206	-8.60656	2.32093e-05	0.00112316
HCT116-OEvsWTinOXL	down	29760	BLNK	-1.83199	0.921391	-8.56748	2.40914e-05	0.00115247
HCT116-OEvsWTinOXL	down	384	ARG2	-1.49484	3.46114	-8.55294	2.4195e-05	0.00115299
HCT116-OEvsWTinOXL	down	4882	NPR2	-1.15523	2.94944	-8.54079	2.4358e-05	0.00115781
HCT116-OEvsWTinOXL	down	285989	ZNF789	-1.097	2.96142	-8.4674	2.57956e-05	0.00121078
HCT116-OEvsWTinOXL	down	64167	ERAP2	-1.49577	1.73578	-8.45439	2.61384e-05	0.00122076
HCT116-OEvsWTinOXL	down	685	BTC	-1.45633	1.66327	-8.44166	2.6388e-05	0.00122934
HCT116-OEvsWTinOXL	down	1997	ELF1	-1.37565	3.96056	-8.38615	2.75475e-05	0.00127496
HCT116-OEvsWTinOXL	down	7098	TLR3	-2.14897	2.40738	-8.40959	2.75714e-05	0.00127496
HCT116-OEvsWTinOXL	down	83860	TAF3	-1.3381	3.32782	-8.3601	2.81135e-05	0.00128821
HCT116-OEvsWTinOXL	down	56971	CEACAM19	-1.67529	2.46101	-8.34865	2.85119e-05	0.00129441
HCT116-OEvsWTinOXL	down	204962	SLC44A5	-1.46253	2.43067	-8.34261	2.8545e-05	0.00129441
HCT116-OEvsWTinOXL	down	4281	MID1	-1.08622	3.4467	-8.29626	2.95451e-05	0.00132373
HCT116-OEvsWTinOXL	down	8797	TNFRSF10A	-1.30022	4.61277	-8.27535	3.00724e-05	0.00133776
HCT116-OEvsWTinOXL	down	4830	NME1	-1.16369	8.25824	-8.25568	3.05286e-05	0.0013402
HCT116-OEvsWTinOXL	down	81607	NECTIN4	-1.24304	2.71199	-8.25204	3.0629e-05	0.00134024
HCT116-OEvsWTinOXL	down	728577	CNTNAP3B	-1.23511	2.87029	-8.11075	3.43378e-05	0.00145823
HCT116-OEvsWTinOXL	down	29126	CD274	-1.27983	1.86153	-8.09487	3.4795e-05	0.00147398
HCT116-OEvsWTinOXL	down	25914	RTTN	-1.27543	3.28209	-8.09233	3.48661e-05	0.00147398
HCT116-OEvsWTinOXL	down	10432	RBM14	-2.06374	3.50193	-8.06941	3.6142e-05	0.00151086
HCT116-OEvsWTinOXL	down	7627	ZNF75A	-1.26347	2.62074	-7.97377	3.84303e-05	0.00157834
HCT116-OEvsWTinOXL	down	51427	ZNF107	-1.36541	2.27392	-7.95904	3.89328e-05	0.00159548
HCT116-OEvsWTinOXL	down	29015	SLC43A3	-1.33473	3.21435	-7.94221	3.94683e-05	0.00161389
HCT116-OEvsWTinOXL	down	10725	NFAT5	-1.16683	5.50904	-7.86748	4.19593e-05	0.00168091
HCT116-OEvsWTinOXL	down	121457	IKBIP	-1.74236	4.26149	-7.87071	4.21708e-05	0.00168091
HCT116-OEvsWTinOXL	down	7136	TNNI2	-1.76458	2.07923	-7.86846	4.22742e-05	0.00168091
HCT116-OEvsWTinOXL	down	641	BLM	-1.23102	2.99803	-7.85268	4.24946e-05	0.00168433
HCT116-OEvsWTinOXL	down	79689	STEAP4	-1.06334	0.761718	-7.85071	4.254e-05	0.00168433
HCT116-OEvsWTinOXL	down	79733	E2F8	-1.3363	2.72441	-7.84478	4.28077e-05	0.00169136
HCT116-OEvsWTinOXL	down	29927	SEC61A1	-1.31045	6.66229	-7.80618	4.42081e-05	0.0017329
HCT116-OEvsWTinOXL	down	283748	PLA2G4D	-1.29873	0.80793	-7.80232	4.4348e-05	0.00173392
HCT116-OEvsWTinOXL	down	57102	C12orf4	-1.63188	2.72538	-7.781	4.53563e-05	0.00175503
HCT116-OEvsWTinOXL	down	27300	ZNF544	-1.16468	3.59643	-7.76432	4.57579e-05	0.00176691
HCT116-OEvsWTinOXL	down	285429	DCAF4L1	-1.2639	0.801805	-7.76043	4.59314e-05	0.00176997
HCT116-OEvsWTinOXL	down	9724	UTP14C	-1.39878	3.03867	-7.7336	4.70404e-05	0.0017979
HCT116-OEvsWTinOXL	down	57727	NCOA5	-1.11379	3.80178	-7.66637	4.97174e-05	0.00184847
HCT116-OEvsWTinOXL	down	23479	ISCU	-1.0853	5.52477	-7.64806	5.04976e-05	0.00186901
HCT116-OEvsWTinOXL	down	10346	TRIM22	-1.53642	1.69635	-7.62103	5.1876e-05	0.00190497
HCT116-OEvsWTinOXL	down	317	APAF1	-1.33065	3.13929	-7.53357	5.57933e-05	0.00202046
HCT116-OEvsWTinOXL	down	55127	HEATR1	-1.16198	4.61073	-7.53216	5.58044e-05	0.00202046
HCT116-OEvsWTinOXL	down	7881	KCNAB1	-1.41157	1.07009	-7.52405	5.63008e-05	0.0020316
HCT116-OEvsWTinOXL	down	119032	BORCS7	-1.73906	3.9324	-7.51874	5.69015e-05	0.00204507
HCT116-OEvsWTinOXL	down	10413	YAP1	-1.16016	5.42232	-7.49176	5.77941e-05	0.00206559
HCT116-OEvsWTinOXL	down	100130771	EFCAB10	-1.4289	1.92276	-7.48357	5.83272e-05	0.00207799
HCT116-OEvsWTinOXL	down	55341	LSG1	-1.09038	4.53925	-7.48026	5.8363e-05	0.00207799
HCT116-OEvsWTinOXL	down	118491	CFAP70	-1.35825	1.69058	-7.47924	5.85024e-05	0.002079
HCT116-OEvsWTinOXL	down	1244	ABCC2	-1.0199	5.30529	-7.46813	5.8975e-05	0.00209183
HCT116-OEvsWTinOXL	down	116461	TSEN15	-1.03478	3.8209	-7.42803	6.10781e-05	0.00215013
HCT116-OEvsWTinOXL	down	10896	OCLM	-1.67314	1.66942	-7.41786	6.20347e-05	0.00217156
HCT116-OEvsWTinOXL	down	8824	CES2	-1.14956	4.44798	-7.39243	6.30328e-05	0.00219337
HCT116-OEvsWTinOXL	down	11218	DDX20	-1.11056	3.41752	-7.36442	6.45977e-05	0.00222797
HCT116-OEvsWTinOXL	down	5923	RASGRF1	-1.40212	1.48342	-7.36228	6.48438e-05	0.00223234
HCT116-OEvsWTinOXL	down	388559	ZNF888	-1.28209	2.75096	-7.31661	6.74399e-05	0.00230477
HCT116-OEvsWTinOXL	down	27347	STK39	-1.37231	5.56794	-7.27659	6.99335e-05	0.00235985
HCT116-OEvsWTinOXL	down	93432	MGAM2	-1.11244	0.524288	-7.25052	7.1462e-05	0.00240277
HCT116-OEvsWTinOXL	down	1983	EIF5	-1.77096	5.83071	-7.23627	7.30328e-05	0.00243809
HCT116-OEvsWTinOXL	down	1503	CTPS1	-1.19783	5.01285	-7.22653	7.30335e-05	0.00243809
HCT116-OEvsWTinOXL	down	26515	TIMM10B	-1.2073	3.75307	-7.20167	7.4681e-05	0.00247191
HCT116-OEvsWTinOXL	down	6622	SNCA	-1.67314	1.836	-7.13184	8.00253e-05	0.00258388
HCT116-OEvsWTinOXL	down	64854	USP46	-1.11604	3.52512	-7.10539	8.14239e-05	0.00262011
HCT116-OEvsWTinOXL	down	1824	DSC2	-1.4621	3.97267	-7.09747	8.22342e-05	0.00263713
HCT116-OEvsWTinOXL	down	57458	TMCC3	-1.14827	2.43509	-7.08408	8.30226e-05	0.0026488
HCT116-OEvsWTinOXL	down	639	PRDM1	-1.1179	1.07132	-7.06765	8.42637e-05	0.00267367
HCT116-OEvsWTinOXL	down	10475	TRIM38	-1.34426	3.63111	-7.04739	8.59489e-05	0.00270119
HCT116-OEvsWTinOXL	down	7608	ZNF56	-1.10268	0.647461	-7.04569	8.59626e-05	0.00270119
HCT116-OEvsWTinOXL	down	23198	PSME4	-1.15961	4.65367	-7.03963	8.6456e-05	0.0027076
HCT116-OEvsWTinOXL	down	348645	C22orf34	-1.2194	0.61851	-7.0277	8.74272e-05	0.00273345
HCT116-OEvsWTinOXL	down	3965	LGALS9	-2.07639	1.86628	-7.04084	8.80604e-05	0.00274409
HCT116-OEvsWTinOXL	down	51099	ABHD5	-1.10178	2.81502	-6.96516	9.25462e-05	0.00285973
HCT116-OEvsWTinOXL	down	254827	NAALADL2	-1.2443	0.874537	-6.94149	9.4645e-05	0.00287858
HCT116-OEvsWTinOXL	down	96764	TGS1	-1.35565	3.7058	-6.89968	9.84655e-05	0.00297429
HCT116-OEvsWTinOXL	down	64434	NOM1	-1.21902	3.89831	-6.87205	0.000100919	0.0030383
HCT116-OEvsWTinOXL	down	84612	PARD6B	-1.09735	3.8535	-6.86607	0.000101433	0.00304429
HCT116-OEvsWTinOXL	down	51388	NIP7	-1.18581	5.15482	-6.80092	0.00010783	0.00318023
HCT116-OEvsWTinOXL	down	79339	OR51B4	-1.52755	4.16367	-6.8007	0.000108237	0.00318587
HCT116-OEvsWTinOXL	down	113763	ZBED6CL	-1.4661	1.44595	-6.79843	0.000108362	0.00318587
HCT116-OEvsWTinOXL	down	643853	TMPPE	-1.15057	1.34889	-6.76742	0.00011126	0.0032456
HCT116-OEvsWTinOXL	down	57047	PLSCR2	-1.38367	0.371865	-6.74512	0.000113814	0.00329956
HCT116-OEvsWTinOXL	down	100506658	OCLN	-1.36958	4.21042	-6.73285	0.000115122	0.00333231
HCT116-OEvsWTinOXL	down	22837	COBLL1	-1.03015	1.42059	-6.64058	0.00012543	0.00356458
HCT116-OEvsWTinOXL	down	118932	ANKRD22	-1.3932	1.28389	-6.61224	0.000129152	0.00365923
HCT116-OEvsWTinOXL	down	1018	CDK3	-1.1046	2.68999	-6.58306	0.000132554	0.00373463
HCT116-OEvsWTinOXL	down	9050	PSTPIP2	-1.23353	5.17628	-6.57309	0.000133907	0.00375066
HCT116-OEvsWTinOXL	down	58477	SRPRB	-1.00571	4.17899	-6.56625	0.000134687	0.0037648
HCT116-OEvsWTinOXL	down	8187	ZNF239	-1.44759	2.18164	-6.55877	0.000136054	0.00379736
HCT116-OEvsWTinOXL	down	3070	HELLS	-1.45452	3.76666	-6.55488	0.000136578	0.0038063
HCT116-OEvsWTinOXL	down	10164	CHST4	-1.20578	0.887762	-6.52985	0.000139585	0.00385568
HCT116-OEvsWTinOXL	down	26267	FBXO10	-1.02879	1.78326	-6.50074	0.000143492	0.00394614
HCT116-OEvsWTinOXL	down	54790	TET2	-1.15035	2.34677	-6.49644	0.000144138	0.00394652
HCT116-OEvsWTinOXL	down	28983	TMPRSS11E	-1.26943	0.625456	-6.47771	0.000146882	0.00400408
HCT116-OEvsWTinOXL	down	26057	ANKRD17	-1.05591	4.72673	-6.42009	0.000155228	0.0041829
HCT116-OEvsWTinOXL	down	51002	TPRKB	-1.11269	4.7686	-6.35725	0.000165135	0.00439117
HCT116-OEvsWTinOXL	down	6240	RRM1	-1.14094	5.23983	-6.35074	0.000166214	0.00440915
HCT116-OEvsWTinOXL	down	126432	RINL	-1.17216	3.93924	-6.34716	0.000166825	0.00441285
HCT116-OEvsWTinOXL	down	84281	C2orf88	-1.3704	1.53638	-6.30409	0.000174353	0.00457963
HCT116-OEvsWTinOXL	down	389177	TMEM212	-1.13464	6.43603	-6.27725	0.000178763	0.00465695
HCT116-OEvsWTinOXL	down	100129361	SMIM10L1	-1.0753	2.47611	-6.27155	0.000179748	0.00466249
HCT116-OEvsWTinOXL	down	4258	MGST2	-1.37154	4.08775	-6.26736	0.000180839	0.00468429
HCT116-OEvsWTinOXL	down	84197	POMK	-1.39675	3.32392	-6.26237	0.000181796	0.00469609
HCT116-OEvsWTinOXL	down	7748	ZNF195	-1.23116	4.25038	-6.2457	0.000184561	0.00475227
HCT116-OEvsWTinOXL	down	64393	ZMAT3	-1.10719	3.96034	-6.24289	0.000184976	0.00475227
HCT116-OEvsWTinOXL	down	10623	POLR3C	-1.2559	3.47584	-6.24357	0.000184985	0.00475227
HCT116-OEvsWTinOXL	down	121053	C12orf45	-1.18438	4.45572	-6.2406	0.000185456	0.00475783
HCT116-OEvsWTinOXL	down	79027	ZNF655	-1.17323	4.86574	-6.22817	0.000187766	0.0048105
HCT116-OEvsWTinOXL	down	57559	STAMBPL1	-1.34726	2.49154	-6.22406	0.000188781	0.00482004
HCT116-OEvsWTinOXL	down	5650	KLK7	-1.01989	5.01228	-6.22117	0.000189	0.00482004
HCT116-OEvsWTinOXL	down	8880	FUBP1	-1.27623	5.96715	-6.22137	0.000189167	0.00482004
HCT116-OEvsWTinOXL	down	675	BRCA2	-1.09156	1.62734	-6.21002	0.000191152	0.00485482
HCT116-OEvsWTinOXL	down	63874	ABHD4	-1.26445	3.1818	-6.20439	0.000192399	0.00487584
HCT116-OEvsWTinOXL	down	4621	MYH3	-1.01698	1.3033	-6.15507	0.000201985	0.00503698
HCT116-OEvsWTinOXL	down	10818	FRS2	-1.06796	2.90249	-6.14451	0.000204169	0.00507119
HCT116-OEvsWTinOXL	down	4438	MSH4	-1.26359	1.3954	-6.13561	0.000206203	0.00511461
HCT116-OEvsWTinOXL	down	79230	ZNF557	-1.02629	2.337	-6.12912	0.000207355	0.00511641
HCT116-OEvsWTinOXL	down	9134	CCNE2	-1.03352	3.30459	-6.1207	0.000209133	0.00515347
HCT116-OEvsWTinOXL	down	89839	ARHGAP11B	-1.01182	2.30529	-6.11396	0.000210559	0.00518179
HCT116-OEvsWTinOXL	down	5551	PRF1	-1.42621	3.0694	-6.10762	0.000212499	0.005209
HCT116-OEvsWTinOXL	down	57535	KIAA1324	-1.01291	1.48352	-6.09646	0.000214333	0.00523341
HCT116-OEvsWTinOXL	down	57691	KIAA1586	-1.84454	3.11652	-6.10039	0.000216198	0.00526368
HCT116-OEvsWTinOXL	down	64216	TFB2M	-1.41665	4.20781	-6.08958	0.000216402	0.00526368
HCT116-OEvsWTinOXL	down	8436	CAVIN2	-1.04457	0.602127	-6.08572	0.000216697	0.00526368
HCT116-OEvsWTinOXL	down	26122	EPC2	-1.36236	3.46592	-6.08377	0.000217538	0.00527044
HCT116-OEvsWTinOXL	down	27244	SESN1	-1.40434	3.82221	-6.06375	0.000222135	0.0053549
HCT116-OEvsWTinOXL	down	6558	SLC12A2	-1.30573	4.39495	-6.04724	0.000225667	0.0054229
HCT116-OEvsWTinOXL	down	11266	DUSP12	-1.04769	3.98213	-6.04387	0.000226147	0.0054229
HCT116-OEvsWTinOXL	down	84172	POLR1B	-1.0324	4.24604	-6.01396	0.000233176	0.00554177
HCT116-OEvsWTinOXL	down	4839	NOP2	-1.05064	5.84544	-6.01088	0.000233922	0.00554543
HCT116-OEvsWTinOXL	down	126868	MAB21L3	-1.22982	3.80575	-6.00287	0.000236024	0.00558114
HCT116-OEvsWTinOXL	down	55388	MCM10	-1.21905	3.22563	-5.99831	0.000237116	0.0055962
HCT116-OEvsWTinOXL	down	55703	POLR3B	-1.14248	2.76487	-5.96977	0.000244093	0.00572948
HCT116-OEvsWTinOXL	down	1861	TOR1A	-1.08338	4.05519	-5.95496	0.000247803	0.00580834
HCT116-OEvsWTinOXL	down	27340	UTP20	-1.24134	2.78003	-5.94329	0.000250995	0.00585384
HCT116-OEvsWTinOXL	down	266977	ADGRF1	-1.26384	3.84481	-5.93316	0.000253685	0.00589246
HCT116-OEvsWTinOXL	down	545	ATR	-1.03532	3.03964	-5.92903	0.000254516	0.00589256
HCT116-OEvsWTinOXL	down	84135	UTP15	-1.45441	3.38242	-5.932	0.000254543	0.00589256
HCT116-OEvsWTinOXL	down	7805	LAPTM5	-1.18911	0.974497	-5.89638	0.000263428	0.00606823
HCT116-OEvsWTinOXL	down	55256	ADI1	-1.37742	4.89653	-5.88216	0.00026779	0.00615358
HCT116-OEvsWTinOXL	down	79679	VTCN1	-1.28677	1.07897	-5.87771	0.000268782	0.00616125
HCT116-OEvsWTinOXL	down	9575	CLOCK	-1.24284	3.7446	-5.86773	0.000271501	0.00620083
HCT116-OEvsWTinOXL	down	23228	PLCL2	-1.08425	1.91909	-5.81717	0.000286045	0.00647768
HCT116-OEvsWTinOXL	down	100130742	LRRC69	-1.51909	1.10495	-5.8163	0.000287527	0.00650338
HCT116-OEvsWTinOXL	down	55040	EPN3	-1.67644	3.45286	-5.76319	0.000305175	0.00678779
HCT116-OEvsWTinOXL	down	6674	SPAG1	-1.44334	2.92805	-5.74162	0.0003107	0.006878
HCT116-OEvsWTinOXL	down	5930	RBBP6	-1.2338	4.77614	-5.73094	0.00031352	0.00693224
HCT116-OEvsWTinOXL	down	63901	FAM111A	-1.42861	4.08147	-5.72174	0.000317255	0.00700656
HCT116-OEvsWTinOXL	down	54865	GPATCH4	-1.57325	4.96929	-5.66237	0.000338884	0.00738048
HCT116-OEvsWTinOXL	down	100293516	ZNF587B	-1.36687	2.51482	-5.62032	0.000353285	0.00761196
HCT116-OEvsWTinOXL	down	56477	CCL28	-1.32026	2.21133	-5.61175	0.000356367	0.00766251
HCT116-OEvsWTinOXL	down	22824	HSPA4L	-1.49724	4.28274	-5.58469	0.000367843	0.00786411
HCT116-OEvsWTinOXL	down	7753	ZNF202	-1.01326	2.83429	-5.57651	0.00036957	0.00789204
HCT116-OEvsWTinOXL	down	25984	KRT23	-1.21524	5.09995	-5.56255	0.000375476	0.0079725
HCT116-OEvsWTinOXL	down	5980	REV3L	-1.21722	2.9028	-5.56154	0.000375892	0.0079725
HCT116-OEvsWTinOXL	down	9306	SOCS6	-1.37903	4.34071	-5.55534	0.000379012	0.00802957
HCT116-OEvsWTinOXL	down	245711	SPDYA	-1.85391	1.34661	-5.56007	0.000381482	0.00806366
HCT116-OEvsWTinOXL	down	63926	ANKEF1	-1.08611	3.64678	-5.54533	0.00038232	0.00807225
HCT116-OEvsWTinOXL	down	353137	LCE1F	-1.76076	0.61618	-5.5394	0.000388906	0.00814702
HCT116-OEvsWTinOXL	down	27293	SMPDL3B	-1.35494	3.30959	-5.51857	0.000394337	0.00824234
HCT116-OEvsWTinOXL	down	1363	CPE	-1.08293	5.35401	-5.50373	0.000400005	0.00832365
HCT116-OEvsWTinOXL	down	29085	PHPT1	-1.09655	5.8055	-5.50112	0.000401161	0.00833846
HCT116-OEvsWTinOXL	down	29994	BAZ2B	-1.2412	2.81889	-5.49596	0.000403729	0.00838252
HCT116-OEvsWTinOXL	down	10406	WFDC2	-2.07373	0.929179	-5.50698	0.00040789	0.00841296
HCT116-OEvsWTinOXL	down	353133	LCE1C	-1.38166	0.362629	-5.48669	0.000408422	0.00841466
HCT116-OEvsWTinOXL	down	7587	ZNF37A	-1.3022	4.20904	-5.46912	0.000415966	0.0085419
HCT116-OEvsWTinOXL	down	51474	LIMA1	-1.23729	5.5629	-5.44111	0.000428703	0.00874403
HCT116-OEvsWTinOXL	down	24138	IFIT5	-1.31681	3.43686	-5.44149	0.000428827	0.00874403
HCT116-OEvsWTinOXL	down	11103	KRR1	-1.72298	5.74379	-5.44839	0.000429077	0.00874403
HCT116-OEvsWTinOXL	down	109504726	ERV3-1-ZNF117	-2.23237	1.9504	-5.44635	0.000439396	0.00890238
HCT116-OEvsWTinOXL	down	2769	GNA15	-1.22327	0.652933	-5.41603	0.000440651	0.00890238
HCT116-OEvsWTinOXL	down	773	CACNA1A	-1.0708	1.58322	-5.3752	0.000460648	0.00918745
HCT116-OEvsWTinOXL	down	5983	RFC3	-1.27754	3.83439	-5.36524	0.000466296	0.00928033
HCT116-OEvsWTinOXL	down	285343	TCAIM	-1.21329	4.08068	-5.35719	0.000470239	0.00934887
HCT116-OEvsWTinOXL	down	1829	DSG2	-1.16387	6.30112	-5.35408	0.000471728	0.00936853
HCT116-OEvsWTinOXL	down	203547	VMA21	-1.07593	4.31315	-5.344	0.000476871	0.00944064
HCT116-OEvsWTinOXL	down	253461	ZBTB38	-1.12206	3.40863	-5.3408	0.000478646	0.00945789
HCT116-OEvsWTinOXL	down	374393	FAM111B	-1.39836	2.74713	-5.33236	0.000484319	0.00954771
HCT116-OEvsWTinOXL	down	10721	POLQ	-1.22543	2.25084	-5.32526	0.000487271	0.00956996
HCT116-OEvsWTinOXL	down	4826	NNAT	-1.85054	1.13798	-5.32205	0.000495661	0.00969984
HCT116-OEvsWTinOXL	down	23245	ASTN2	-1.14789	5.80978	-5.29858	0.000501764	0.0097806
HCT116-OEvsWTinOXL	down	221037	JMJD1C	-1.33413	3.96963	-5.2983	0.000502659	0.00978564
HCT116-OEvsWTinOXL	down	116844	LRG1	-1.68191	1.57261	-5.30111	0.000504566	0.00979581
HCT116-OEvsWTinOXL	down	79170	PRR15L	-1.27034	1.05936	-5.26063	0.000523982	0.0100854
HCT116-OEvsWTinOXL	down	7157	TP53	-1.24288	4.68699	-5.25456	0.000527441	0.0101352
HCT116-OEvsWTinOXL	down	65083	NOL6	-1.33317	3.74297	-5.24807	0.000531768	0.0101726
HCT116-OEvsWTinOXL	down	10335	MRVI1	-1.02724	2.28243	-5.21702	0.000549669	0.0104616
HCT116-OEvsWTinOXL	down	1660	DHX9	-1.03623	5.90741	-5.19525	0.000563364	0.0106478
HCT116-OEvsWTinOXL	down	6996	TDG	-1.19175	4.10933	-5.19569	0.000563435	0.0106478
HCT116-OEvsWTinOXL	down	7582	ZNF33B	-1.20923	2.81917	-5.18288	0.000571732	0.0107396
HCT116-OEvsWTinOXL	down	284058	KANSL1	-1.02404	4.29838	-5.17901	0.000573811	0.0107679
HCT116-OEvsWTinOXL	down	90161	HS6ST2	-1.10493	3.92149	-5.16775	0.000581312	0.0108651
HCT116-OEvsWTinOXL	down	51071	DERA	-1.24499	3.52065	-5.16727	0.000582098	0.0108689
HCT116-OEvsWTinOXL	down	57835	SLC4A5	-1.09252	2.71316	-5.16177	0.000585248	0.0109169
HCT116-OEvsWTinOXL	down	91734	IDI2	-1.37863	2.30622	-5.11995	0.000615228	0.0113173
HCT116-OEvsWTinOXL	down	29114	TAGLN3	-1.01324	0.66838	-5.11001	0.000620678	0.0113627
HCT116-OEvsWTinOXL	down	10915	TCERG1	-1.15268	5.31153	-5.08101	0.000641933	0.0116947
HCT116-OEvsWTinOXL	down	27030	MLH3	-1.13207	2.20598	-5.07768	0.000644322	0.0117268
HCT116-OEvsWTinOXL	down	55671	PPP4R3A	-1.32445	4.95858	-5.05779	0.000660215	0.0119004
HCT116-OEvsWTinOXL	down	90634	N4BP2L1	-1.18118	0.949353	-5.02511	0.000684705	0.0122592
HCT116-OEvsWTinOXL	down	83990	BRIP1	-1.09891	2.91967	-5.01852	0.000689663	0.0123244
HCT116-OEvsWTinOXL	down	79949	PLEKHS1	-1.19512	0.852356	-5.0125	0.000694819	0.0123929
HCT116-OEvsWTinOXL	down	9646	CTR9	-1.24429	5.36249	-5.00592	0.000700385	0.0124497
HCT116-OEvsWTinOXL	down	23361	ZNF629	-1.0037	3.4187	-5.00463	0.000700661	0.0124497
HCT116-OEvsWTinOXL	down	55871	CBWD1	-1.36791	4.77386	-4.98977	0.000714596	0.0126197
HCT116-OEvsWTinOXL	down	122809	SOCS4	-1.26585	3.97497	-4.97975	0.000722101	0.0127187
HCT116-OEvsWTinOXL	down	10885	WDR3	-1.08698	5.29178	-4.96468	0.000734067	0.0128723
HCT116-OEvsWTinOXL	down	51499	TRIAP1	-1.07836	5.63815	-4.95505	0.00074232	0.0129684
HCT116-OEvsWTinOXL	down	51809	GALNT7	-1.10506	3.59585	-4.95106	0.000745848	0.0130058
HCT116-OEvsWTinOXL	down	2525	FUT3	-1.16997	1.69316	-4.94756	0.000749134	0.0130323
HCT116-OEvsWTinOXL	down	729993	SHISA9	-1.04895	4.43724	-4.90881	0.000783451	0.0133873
HCT116-OEvsWTinOXL	down	153562	MARVELD2	-1.03933	3.60808	-4.89283	0.000798246	0.0136153
HCT116-OEvsWTinOXL	down	462	SERPINC1	-1.07634	0.456949	-4.89005	0.000800933	0.0136487
HCT116-OEvsWTinOXL	down	2820	GPD2	-1.12688	4.62343	-4.87818	0.00081234	0.0137679
HCT116-OEvsWTinOXL	down	7803	PTP4A1	-1.18968	6.99265	-4.87688	0.000813867	0.0137813
HCT116-OEvsWTinOXL	down	5001	ORC5	-1.34696	4.03421	-4.87258	0.000819245	0.0138473
HCT116-OEvsWTinOXL	down	8490	RGS5	-1.0993	1.34325	-4.86415	0.000825767	0.0139324
HCT116-OEvsWTinOXL	down	5724	PTAFR	-1.07302	3.0886	-4.83757	0.000851994	0.0142212
HCT116-OEvsWTinOXL	down	1655	DDX5	-1.08397	7.88933	-4.83214	0.000857503	0.0142623
HCT116-OEvsWTinOXL	down	347732	CATSPER3	-1.22303	0.983525	-4.82042	0.000870153	0.0144142
HCT116-OEvsWTinOXL	down	8323	FZD6	-1.33558	4.84983	-4.78757	0.000905795	0.0148789
HCT116-OEvsWTinOXL	down	10165	SLC25A13	-1.12535	2.80326	-4.76304	0.000930981	0.0152169
HCT116-OEvsWTinOXL	down	5932	RBBP8	-1.28575	4.77178	-4.76215	0.000933081	0.0152219
HCT116-OEvsWTinOXL	down	145957	NRG4	-1.01359	1.11692	-4.75689	0.000937491	0.0152805
HCT116-OEvsWTinOXL	down	50484	RRM2B	-1.27007	5.69421	-4.74904	0.000947641	0.0153555
HCT116-OEvsWTinOXL	down	5567	PRKACB	-1.23009	4.92667	-4.72392	0.000976199	0.0156929
HCT116-OEvsWTinOXL	down	4437	MSH3	-1.00877	1.52282	-4.71714	0.000983128	0.0157772
HCT116-OEvsWTinOXL	down	7633	ZNF79	-1.00038	2.48615	-4.67091	0.00103929	0.0163975
HCT116-OEvsWTinOXL	down	6337	SCNN1A	-1.24126	5.47915	-4.66825	0.00104386	0.0164558
HCT116-OEvsWTinOXL	down	55749	CCAR1	-1.26765	5.02477	-4.65164	0.00106528	0.0167229
HCT116-OEvsWTinOXL	down	4154	MBNL1	-1.14364	5.14419	-4.64669	0.00107065	0.0167797
HCT116-OEvsWTinOXL	down	50832	TAS2R4	-1.26196	1.72452	-4.6431	0.00107628	0.0168534
HCT116-OEvsWTinOXL	down	51351	ZNF117	-1.32266	1.61704	-4.61747	0.001111	0.017267
HCT116-OEvsWTinOXL	down	7019	TFAM	-1.29527	3.67549	-4.59088	0.00114712	0.0176818
HCT116-OEvsWTinOXL	down	25885	POLR1A	-1.03406	3.70039	-4.57271	0.00117082	0.017973
HCT116-OEvsWTinOXL	down	84950	PRPF38A	-1.03164	4.42113	-4.55833	0.00119155	0.0182166
HCT116-OEvsWTinOXL	down	283464	GXYLT1	-1.18106	2.84085	-4.55628	0.00119533	0.0182595
HCT116-OEvsWTinOXL	down	5000	ORC4	-1.05574	5.67817	-4.54916	0.00120506	0.0183632
HCT116-OEvsWTinOXL	down	5889	RAD51C	-1.21232	4.80524	-4.54373	0.00121411	0.0184861
HCT116-OEvsWTinOXL	down	2107	ETF1	-1.23042	6.13941	-4.54268	0.00121586	0.0184976
HCT116-OEvsWTinOXL	down	55166	CENPQ	-1.77312	2.78808	-4.53264	0.00124653	0.0188723
HCT116-OEvsWTinOXL	down	6428	SRSF3	-1.13424	6.28424	-4.513	0.0012601	0.0190315
HCT116-OEvsWTinOXL	down	51260	PBDC1	-1.29663	4.22224	-4.51228	0.00126293	0.0190453
HCT116-OEvsWTinOXL	down	8161	COIL	-1.01978	4.42522	-4.46656	0.00133373	0.0198554
HCT116-OEvsWTinOXL	down	54468	MIOS	-1.22413	3.39773	-4.45071	0.00136158	0.0201579
HCT116-OEvsWTinOXL	down	100527963	PMF1-BGLAP	-1.7898	1.24931	-4.45832	0.00136726	0.0202099
HCT116-OEvsWTinOXL	down	83719	YPEL3	-1.42986	2.69151	-4.43888	0.00138565	0.0204173
HCT116-OEvsWTinOXL	down	84549	MAK16	-1.27484	4.6657	-4.42348	0.00140907	0.0207001
HCT116-OEvsWTinOXL	down	91752	ZNF804A	-1.03412	0.710485	-4.41188	0.00142731	0.0208846
HCT116-OEvsWTinOXL	down	8438	RAD54L	-1.09698	2.73673	-4.40662	0.00143699	0.0209595
HCT116-OEvsWTinOXL	down	112495	GTF3C6	-1.77613	4.31949	-4.41345	0.00144494	0.0210426
HCT116-OEvsWTinOXL	down	55345	ZGRF1	-1.11023	2.35207	-4.38369	0.00147874	0.0214515
HCT116-OEvsWTinOXL	down	10592	SMC2	-1.17991	2.97639	-4.37153	0.00150199	0.021755
HCT116-OEvsWTinOXL	down	10285	SMNDC1	-1.01046	5.44446	-4.33495	0.00157122	0.0225139
HCT116-OEvsWTinOXL	down	10269	ZMPSTE24	-1.18954	5.10936	-4.33385	0.0015747	0.0225466
HCT116-OEvsWTinOXL	down	55520	ELAC1	-1.08454	2.15784	-4.32721	0.00158692	0.0226859
HCT116-OEvsWTinOXL	down	9994	CASP8AP2	-1.21339	3.12362	-4.32728	0.00158806	0.0226859
HCT116-OEvsWTinOXL	down	338376	IFNE	-1.35132	1.36132	-4.31459	0.00161629	0.023054
HCT116-OEvsWTinOXL	down	10771	ZMYND11	-1.30331	4.46419	-4.30773	0.00162919	0.0232026
HCT116-OEvsWTinOXL	down	387104	SOGA3	-1.00958	1.13716	-4.26932	0.00170667	0.0241956
HCT116-OEvsWTinOXL	down	10795	ZNF268	-1.03095	1.80872	-4.26401	0.00171826	0.0243416
HCT116-OEvsWTinOXL	down	51513	ETV7	-1.04643	1.55588	-4.25377	0.00174077	0.0245305
HCT116-OEvsWTinOXL	down	91749	MFSD4B	-1.05906	2.22273	-4.25243	0.00174381	0.024555
HCT116-OEvsWTinOXL	down	65251	ZNF649	-1.13463	1.65552	-4.24624	0.00175814	0.0246825
HCT116-OEvsWTinOXL	down	3732	CD82	-1.01703	4.47869	-4.24212	0.00176654	0.0247819
HCT116-OEvsWTinOXL	down	8776	MTMR1	-1.07635	3.77269	-4.24162	0.001768	0.0247837
HCT116-OEvsWTinOXL	down	2028	ENPEP	-1.05641	1.79321	-4.2395	0.00177263	0.0248301
HCT116-OEvsWTinOXL	down	129401	NUP35	-1.11815	3.82076	-4.23141	0.0017914	0.0249971
HCT116-OEvsWTinOXL	down	27333	GOLIM4	-1.15348	3.50229	-4.23106	0.00179256	0.0249971
HCT116-OEvsWTinOXL	down	79612	NAA16	-1.16871	3.39606	-4.21165	0.00183758	0.025492
HCT116-OEvsWTinOXL	down	85865	GTPBP10	-1.11388	3.28562	-4.20137	0.00186119	0.0257433
HCT116-OEvsWTinOXL	down	5029	P2RY2	-1.19941	1.88421	-4.19574	0.0018757	0.0258676
HCT116-OEvsWTinOXL	down	148418	SAMD13	-1.46117	2.28709	-4.19757	0.0018788	0.0258722
HCT116-OEvsWTinOXL	down	165631	PARP15	-1.08331	4.74351	-4.19113	0.00188539	0.0259248
HCT116-OEvsWTinOXL	down	51065	RPS27L	-1.15228	6.44162	-4.16812	0.0019424	0.0265722
HCT116-OEvsWTinOXL	down	57696	DDX55	-1.12153	4.9938	-4.15686	0.00197025	0.0267965
HCT116-OEvsWTinOXL	down	126068	ZNF441	-1.00441	1.01007	-4.1531	0.00197891	0.0268948
HCT116-OEvsWTinOXL	down	116228	COX20	-1.03668	5.34072	-4.14796	0.00199218	0.0270359
HCT116-OEvsWTinOXL	down	51752	ERAP1	-1.08123	2.77063	-4.14109	0.00201013	0.0272165
HCT116-OEvsWTinOXL	down	113115	MTFR2	-1.00846	2.71959	-4.13987	0.00201282	0.0272165
HCT116-OEvsWTinOXL	down	128229	TSACC	-1.45462	1.78725	-4.14314	0.00201421	0.0272165
HCT116-OEvsWTinOXL	down	116984	ARAP2	-1.33059	2.98947	-4.13514	0.00203025	0.0273938
HCT116-OEvsWTinOXL	down	6059	ABCE1	-1.17256	6.06415	-4.12708	0.00204775	0.027511
HCT116-OEvsWTinOXL	down	79669	C3orf52	-1.11055	2.90699	-4.11942	0.00206721	0.0277128
HCT116-OEvsWTinOXL	down	4927	NUP88	-1.01619	4.36525	-4.11494	0.00207845	0.0278236
HCT116-OEvsWTinOXL	down	87178	PNPT1	-1.0354	4.35494	-4.10787	0.00209758	0.0279796
HCT116-OEvsWTinOXL	down	1763	DNA2	-1.12779	2.57526	-4.10639	0.00210242	0.0280043
HCT116-OEvsWTinOXL	down	1479	CSTF3	-1.1285	5.07405	-4.10506	0.00210603	0.0280138
HCT116-OEvsWTinOXL	down	10946	SF3A3	-1.02471	5.76772	-4.0757	0.0021865	0.0290006
HCT116-OEvsWTinOXL	down	283106	CSNK2A3	-1.51117	0.81562	-4.04942	0.00227687	0.030029
HCT116-OEvsWTinOXL	down	55204	GOLPH3L	-1.02213	3.95436	-4.04256	0.00228245	0.0300603
HCT116-OEvsWTinOXL	down	3606	IL18	-1.173	6.6034	-4.04119	0.00228825	0.0300944
HCT116-OEvsWTinOXL	down	5610	EIF2AK2	-1.09452	4.64353	-4.03925	0.0022929	0.0301343
HCT116-OEvsWTinOXL	down	10973	ASCC3	-1.07085	4.51262	-4.03544	0.00230405	0.0302384
HCT116-OEvsWTinOXL	down	157570	ESCO2	-1.04448	3.17482	-4.00412	0.00239973	0.0311881
HCT116-OEvsWTinOXL	down	10205	MPZL2	-1.15315	3.92629	-3.98239	0.00247022	0.0319491
HCT116-OEvsWTinOXL	down	388561	ZNF761	-1.05568	3.67157	-3.97174	0.00250357	0.0322496
HCT116-OEvsWTinOXL	down	25926	NOL11	-1.21464	6.00707	-3.95305	0.0025684	0.0329685
HCT116-OEvsWTinOXL	down	222236	NAPEPLD	-1.03511	2.59498	-3.943	0.00259957	0.0332545
HCT116-OEvsWTinOXL	down	26872	STEAP1	-1.06662	3.56322	-3.94108	0.00260644	0.033297
HCT116-OEvsWTinOXL	down	56983	POGLUT1	-1.07054	2.85342	-3.91298	0.0027047	0.0342949
HCT116-OEvsWTinOXL	down	1056	CEL	-1.05714	2.16963	-3.91229	0.00270703	0.0343013
HCT116-OEvsWTinOXL	down	100528032	KLRC4-KLRK1	-1.61003	0.846869	-3.90759	0.00275073	0.034761
HCT116-OEvsWTinOXL	down	168374	ZNF92	-1.07925	2.58516	-3.87464	0.00284534	0.0357154
HCT116-OEvsWTinOXL	down	57050	UTP3	-1.01095	5.09364	-3.86026	0.00289938	0.0362124
HCT116-OEvsWTinOXL	down	5446	PON3	-1.00637	1.36167	-3.80386	0.00312522	0.0384806
HCT116-OEvsWTinOXL	down	79003	MIS12	-1.02506	3.51707	-3.79454	0.00316454	0.0387863
HCT116-OEvsWTinOXL	down	8520	HAT1	-1.15178	4.87053	-3.77997	0.00322896	0.0394468
HCT116-OEvsWTinOXL	down	100302652	GPR75-ASB3	-1.75668	2.47302	-3.76661	0.00334011	0.0406192
HCT116-OEvsWTinOXL	down	100529097	RPL36A-HNRNPH2	-1.00972	5.35718	-3.74719	0.00337158	0.0408957
HCT116-OEvsWTinOXL	down	54556	ING3	-1.18031	2.94812	-3.71322	0.00353275	0.0426298
HCT116-OEvsWTinOXL	down	11073	TOPBP1	-1.06392	4.02613	-3.70327	0.00357765	0.0430384
HCT116-OEvsWTinOXL	down	29766	TMOD3	-1.14679	6.1874	-3.69567	0.00361639	0.043471
HCT116-OEvsWTinOXL	down	7993	UBXN8	-1.17106	3.64699	-3.69418	0.00362439	0.0434991
HCT116-OEvsWTinOXL	down	4116	MAGOH	-1.05584	5.33348	-3.68943	0.003645	0.0436747
HCT116-OEvsWTinOXL	down	6049	RNF6	-1.15327	4.554	-3.68763	0.00365609	0.0437795
HCT116-OEvsWTinOXL	down	6920	TCEA3	-1.33025	2.7826	-3.68824	0.00366146	0.0438158
HCT116-OEvsWTinOXL	down	1026	CDKN1A	-1.09591	8.69041	-3.67388	0.00372323	0.0444982
HCT116-OEvsWTinOXL	down	55839	CENPN	-1.18047	4.15262	-3.67352	0.00372743	0.04452
HCT116-OEvsWTinOXL	down	51018	RRP15	-1.1205	3.30864	-3.6612	0.00378835	0.0451037
HCT116-OEvsWTinOXL	down	28998	MRPL13	-1.06953	5.3716	-3.65569	0.00381559	0.0453417
HCT116-OEvsWTinOXL	down	22914	KLRK1	-1.44101	1.49247	-3.65654	0.0038317	0.0454753
HCT116-OEvsWTinOXL	down	51182	HSPA14	-1.04694	4.08927	-3.63902	0.00390257	0.0459669
HCT116-OEvsWTinOXL	down	91750	LIN52	-1.0222	2.90217	-3.62119	0.00399797	0.0468276
HCT116-OEvsWTinOXL	down	81831	NETO2	-1.03081	2.97418	-3.61909	0.00400957	0.0469027
HCT116-OEvsWTinOXL	down	388730	TMEM81	-1.02151	2.19893	-3.61386	0.00403808	0.0471479
HCT116-OEvsWTinOXL	down	253635	GPATCH11	-1.04004	2.66395	-3.6024	0.00410193	0.0477445
HCT116-OEvsWTinOXL	down	55179	FAIM	-1.15002	3.54907	-3.57313	0.00427217	0.0492667
HCT116-OEvsWTinOXL	up	10123	ARL4C	3.72753	4.37084	73.5716	5.96016e-12	5.58109e-08
HCT116-OEvsWTinOXL	up	25805	BAMBI	3.62348	4.7181	56.2057	4.16522e-11	2.60021e-07
HCT116-OEvsWTinOXL	up	6515	SLC2A3	3.64431	4.17688	42.4384	3.18438e-10	1.19274e-06
HCT116-OEvsWTinOXL	up	8638	OASL	2.50526	4.01276	38.6649	5.87639e-10	1.57265e-06
HCT116-OEvsWTinOXL	up	2026	ENO2	3.00958	5.63339	38.7965	5.87812e-10	1.57265e-06
HCT116-OEvsWTinOXL	up	309	ANXA6	2.01785	4.91384	31.658	2.44227e-09	4.57389e-06
HCT116-OEvsWTinOXL	up	439921	MXRA7	1.5579	5.64875	29.8896	3.65869e-09	5.94342e-06
HCT116-OEvsWTinOXL	up	2273	FHL1	1.94741	3.85727	29.671	3.8882e-09	5.94342e-06
HCT116-OEvsWTinOXL	up	56895	AGPAT4	2.37285	2.64238	28.7138	4.9969e-09	6.54494e-06
HCT116-OEvsWTinOXL	up	1808	DPYSL2	1.88785	3.95715	28.4587	5.2421e-09	6.54494e-06
HCT116-OEvsWTinOXL	up	7077	TIMP2	2.27769	6.29918	27.259	7.2366e-09	7.52928e-06
HCT116-OEvsWTinOXL	up	5154	PDGFA	2.82258	4.21139	24.7765	1.47343e-08	1.19975e-05
HCT116-OEvsWTinOXL	up	230	ALDOC	2.43619	5.56206	24.4679	1.58291e-08	1.22224e-05
HCT116-OEvsWTinOXL	up	10397	NDRG1	2.18064	7.47219	24.0711	1.76209e-08	1.22224e-05
HCT116-OEvsWTinOXL	up	629	CFB	3.37963	2.38705	22.8951	2.67682e-08	1.72867e-05
HCT116-OEvsWTinOXL	up	3861	KRT14	3.07945	1.99534	22.0661	3.42844e-08	2.07122e-05
HCT116-OEvsWTinOXL	up	4017	LOXL2	2.68326	4.34687	20.8175	5.09518e-08	2.65062e-05
HCT116-OEvsWTinOXL	up	652	BMP4	2.56362	6.38763	20.5684	5.52145e-08	2.79475e-05
HCT116-OEvsWTinOXL	up	5979	RET	2.69479	1.87004	20.3007	6.10175e-08	3.0072e-05
HCT116-OEvsWTinOXL	up	5152	PDE9A	2.31452	3.74071	19.9589	6.77158e-08	3.17045e-05
HCT116-OEvsWTinOXL	up	10439	OLFM1	2.67588	1.84988	19.6031	7.8252e-08	3.42886e-05
HCT116-OEvsWTinOXL	up	79816	TLE6	1.97425	2.37349	19.3731	8.27679e-08	3.5229e-05
HCT116-OEvsWTinOXL	up	3418	IDH2	2.35973	4.07277	18.1455	1.33782e-07	4.91269e-05
HCT116-OEvsWTinOXL	up	6324	SCN1B	1.85053	2.55228	18.0141	1.38493e-07	4.96154e-05
HCT116-OEvsWTinOXL	up	3613	IMPA2	2.4236	3.08063	17.9905	1.42594e-07	4.96154e-05
HCT116-OEvsWTinOXL	up	7739	ZNF185	1.68074	3.5424	17.8861	1.45165e-07	4.96154e-05
HCT116-OEvsWTinOXL	up	5376	PMP22	1.53779	4.56355	17.871	1.45709e-07	4.96154e-05
HCT116-OEvsWTinOXL	up	92737	DNER	2.38844	2.29542	17.8096	1.52989e-07	5.02484e-05
HCT116-OEvsWTinOXL	up	37	ACADVL	1.67746	7.09808	17.7119	1.55618e-07	5.02484e-05
HCT116-OEvsWTinOXL	up	978	CDA	2.57942	4.90158	17.4597	1.77688e-07	5.45533e-05
HCT116-OEvsWTinOXL	up	338761	C1QL4	3.23432	2.79683	17.2794	1.98024e-07	5.88665e-05
HCT116-OEvsWTinOXL	up	3046	HBE1	1.50006	6.09361	16.8743	2.18926e-07	6.40632e-05
HCT116-OEvsWTinOXL	up	51191	HERC5	2.72998	4.18122	16.6017	2.56003e-07	7.37605e-05
HCT116-OEvsWTinOXL	up	113220	KIF12	2.77151	1.7174	16.2888	2.93589e-07	8.08579e-05
HCT116-OEvsWTinOXL	up	192668	CYS1	1.75042	1.15708	15.8773	3.38436e-07	9.05462e-05
HCT116-OEvsWTinOXL	up	64077	LHPP	2.91183	3.65103	15.9226	3.47446e-07	9.09896e-05
HCT116-OEvsWTinOXL	up	3625	INHBB	1.82534	1.17903	15.7724	3.55282e-07	9.1147e-05
HCT116-OEvsWTinOXL	up	9241	NOG	1.86327	0.933015	15.7413	3.60622e-07	9.12665e-05
HCT116-OEvsWTinOXL	up	9781	RNF144A	1.53944	2.88983	15.6676	3.70432e-07	9.14189e-05
HCT116-OEvsWTinOXL	up	81553	FAM49A	1.82052	1.26696	15.6759	3.70987e-07	9.14189e-05
HCT116-OEvsWTinOXL	up	133	ADM	1.65318	5.31842	15.4327	4.12897e-07	9.91375e-05
HCT116-OEvsWTinOXL	up	342979	PALM3	2.37833	1.9635	15.4157	4.25561e-07	0.000100291
HCT116-OEvsWTinOXL	up	11015	KDELR3	1.36656	4.73862	15.2887	4.39569e-07	0.000100393
HCT116-OEvsWTinOXL	up	112464	CAVIN3	2.85468	2.00695	15.3392	4.5104e-07	0.000101442
HCT116-OEvsWTinOXL	up	7410	VAV2	1.45811	3.74118	15.1787	4.62956e-07	0.000101442
HCT116-OEvsWTinOXL	up	130814	PQLC3	1.70553	3.84711	15.1778	4.64871e-07	0.000101442
HCT116-OEvsWTinOXL	up	221687	RNF182	1.90092	3.52679	15.1832	4.65828e-07	0.000101442
HCT116-OEvsWTinOXL	up	9022	CLIC3	4.56172	3.58266	15.3993	4.83947e-07	0.000101835
HCT116-OEvsWTinOXL	up	8787	RGS9	1.77785	1.38482	14.9928	5.07659e-07	0.000105638
HCT116-OEvsWTinOXL	up	57556	SEMA6A	1.45613	1.86262	14.6833	5.8496e-07	0.000117797
HCT116-OEvsWTinOXL	up	147111	NOTUM	2.52203	3.06899	14.705	5.97602e-07	0.000118688
HCT116-OEvsWTinOXL	up	2781	GNAZ	2.07052	2.53532	14.6383	6.05901e-07	0.000118688
HCT116-OEvsWTinOXL	up	1953	MEGF6	2.80892	3.16608	14.4985	6.69712e-07	0.000127983
HCT116-OEvsWTinOXL	up	3434	IFIT1	2.36659	3.32692	14.3563	7.0276e-07	0.000132942
HCT116-OEvsWTinOXL	up	3099	HK2	1.08116	4.6134	14.2135	7.3383e-07	0.000135393
HCT116-OEvsWTinOXL	up	1809	DPYSL3	1.25896	2.90033	14.1996	7.39332e-07	0.000135393
HCT116-OEvsWTinOXL	up	1028	CDKN1C	2.71793	3.14107	14.2754	7.43455e-07	0.000135393
HCT116-OEvsWTinOXL	up	4137	MAPT	2.03349	3.54825	14.2132	7.44633e-07	0.000135393
HCT116-OEvsWTinOXL	up	55679	LIMS2	3.14531	2.04323	14.2215	7.81405e-07	0.000140713
HCT116-OEvsWTinOXL	up	7078	TIMP3	1.72245	1.78184	14.0623	7.96088e-07	0.000141992
HCT116-OEvsWTinOXL	up	284716	RIMKLA	1.3259	1.36767	13.9884	8.21735e-07	0.000144222
HCT116-OEvsWTinOXL	up	9254	CACNA2D2	1.81277	2.3387	13.9794	8.31505e-07	0.000144222
HCT116-OEvsWTinOXL	up	8660	IRS2	1.91948	3.14244	13.9845	8.31692e-07	0.000144222
HCT116-OEvsWTinOXL	up	2869	GRK5	1.47294	3.26293	13.9016	8.59571e-07	0.000146445
HCT116-OEvsWTinOXL	up	30812	SOX8	2.12545	2.43157	13.9307	8.60156e-07	0.000146445
HCT116-OEvsWTinOXL	up	1891	ECH1	1.50698	5.03126	13.8561	8.79982e-07	0.000147665
HCT116-OEvsWTinOXL	up	1374	CPT1A	1.52866	4.80437	13.8223	8.95446e-07	0.000147665
HCT116-OEvsWTinOXL	up	78987	CRELD1	1.81324	3.31097	13.791	9.14627e-07	0.000147665
HCT116-OEvsWTinOXL	up	282618	IFNL1	3.33132	1.82552	13.7937	9.79041e-07	0.000154358
HCT116-OEvsWTinOXL	up	29780	PARVB	2.24702	2.67241	13.6527	9.95454e-07	0.000155357
HCT116-OEvsWTinOXL	up	1316	KLF6	1.49796	6.05216	13.5087	1.05137e-06	0.000161555
HCT116-OEvsWTinOXL	up	51084	CRYL1	2.35103	3.13503	13.4966	1.08366e-06	0.000163668
HCT116-OEvsWTinOXL	up	122622	ADSSL1	2.08773	2.4398	13.425	1.11343e-06	0.000165628
HCT116-OEvsWTinOXL	up	25791	NGEF	2.10111	2.48153	13.4076	1.12413e-06	0.00016577
HCT116-OEvsWTinOXL	up	134265	AFAP1L1	1.39996	1.93855	13.2758	1.18629e-06	0.000173569
HCT116-OEvsWTinOXL	up	1292	COL6A2	2.21847	5.71885	13.2752	1.21024e-06	0.000175701
HCT116-OEvsWTinOXL	up	5163	PDK1	2.23388	2.46513	13.2426	1.23202e-06	0.000177486
HCT116-OEvsWTinOXL	up	84448	ABLIM2	1.77969	1.56718	13.1936	1.24644e-06	0.000178194
HCT116-OEvsWTinOXL	up	6237	RRAS	2.25868	5.58234	13.1828	1.27293e-06	0.000179309
HCT116-OEvsWTinOXL	up	79365	BHLHE41	1.422	1.37556	13.1424	1.27339e-06	0.000179309
HCT116-OEvsWTinOXL	up	3956	LGALS1	2.51686	8.37102	13.0983	1.34661e-06	0.000185437
HCT116-OEvsWTinOXL	up	22885	ABLIM3	1.72854	3.16702	13.0078	1.37485e-06	0.000186737
HCT116-OEvsWTinOXL	up	928	CD9	1.25371	7.35749	12.9838	1.38449e-06	0.000186737
HCT116-OEvsWTinOXL	up	57491	AHRR	2.09466	1.98869	12.9455	1.43646e-06	0.000191457
HCT116-OEvsWTinOXL	up	5033	P4HA1	1.95881	5.43579	12.8995	1.46617e-06	0.000192421
HCT116-OEvsWTinOXL	up	220213	OTUD1	1.53139	2.31119	12.8785	1.46925e-06	0.000192421
HCT116-OEvsWTinOXL	up	847	CAT	1.66365	4.62946	12.8415	1.50224e-06	0.000195139
HCT116-OEvsWTinOXL	up	22941	SHANK2	1.49998	2.09658	12.8172	1.51843e-06	0.000195139
HCT116-OEvsWTinOXL	up	79729	SH3D21	1.89406	2.16687	12.8282	1.52127e-06	0.000195139
HCT116-OEvsWTinOXL	up	55964	2023-09-03	2.01797	3.17861	12.7971	1.55293e-06	0.000197846
HCT116-OEvsWTinOXL	up	6038	RNASE4	2.1358	2.32816	12.7857	1.569e-06	0.000198542
HCT116-OEvsWTinOXL	up	3241	HPCAL1	1.92527	5.43336	12.7498	1.58917e-06	0.000199745
HCT116-OEvsWTinOXL	up	26502	NARF	1.26388	4.84833	12.6714	1.64117e-06	0.000203743
HCT116-OEvsWTinOXL	up	994	CDC25B	2.35212	5.81916	12.7057	1.6534e-06	0.000203743
HCT116-OEvsWTinOXL	up	10362	HMG20B	1.58646	6.03942	12.5337	1.77689e-06	0.000214694
HCT116-OEvsWTinOXL	up	7071	KLF10	1.46725	5.71493	12.4667	1.84153e-06	0.000221078
HCT116-OEvsWTinOXL	up	5522	PPP2R2C	1.1429	4.10316	12.4342	1.87137e-06	0.000223229
HCT116-OEvsWTinOXL	up	3790	KCNS3	1.66725	2.00075	12.3881	1.93027e-06	0.000227359
HCT116-OEvsWTinOXL	up	541565	C8orf58	2.50583	2.48948	12.4226	1.94828e-06	0.000228046
HCT116-OEvsWTinOXL	up	9709	HERPUD1	1.1068	4.89328	12.3475	1.96461e-06	0.00022853
HCT116-OEvsWTinOXL	up	8614	STC2	1.13864	4.24356	12.1574	2.18865e-06	0.000248452
HCT116-OEvsWTinOXL	up	55526	DHTKD1	1.19341	3.26308	12.1575	2.18894e-06	0.000248452
HCT116-OEvsWTinOXL	up	10381	TUBB3	1.95716	5.9294	12.15	2.22525e-06	0.000249548
HCT116-OEvsWTinOXL	up	9811	CTIF	1.71215	2.75493	12.0971	2.27941e-06	0.0002541
HCT116-OEvsWTinOXL	up	25907	TMEM158	3.83834	3.31896	12.1719	2.42054e-06	0.000265098
HCT116-OEvsWTinOXL	up	10253	SPRY2	2.28052	2.94144	11.9296	2.55673e-06	0.000273015
HCT116-OEvsWTinOXL	up	79845	RNF122	1.74396	1.97705	11.8843	2.58029e-06	0.000273015
HCT116-OEvsWTinOXL	up	1305	COL13A1	1.80354	3.08713	11.8358	2.65823e-06	0.000278508
HCT116-OEvsWTinOXL	up	8497	PPFIA4	1.69466	1.52587	11.8292	2.66195e-06	0.000278508
HCT116-OEvsWTinOXL	up	113230	MISP3	2.10451	1.7828	11.7549	2.81312e-06	0.000291664
HCT116-OEvsWTinOXL	up	5236	PGM1	1.2132	4.80091	11.7226	2.81884e-06	0.000291664
HCT116-OEvsWTinOXL	up	54039	PCBP3	2.21297	1.07918	11.7218	2.88044e-06	0.000296401
HCT116-OEvsWTinOXL	up	80201	HKDC1	1.62994	1.87158	11.6824	2.89911e-06	0.000296691
HCT116-OEvsWTinOXL	up	125058	TBC1D16	2.10668	2.54892	11.6279	3.03339e-06	0.000308747
HCT116-OEvsWTinOXL	up	3872	KRT17	2.22499	2.22105	11.6226	3.05663e-06	0.00030943
HCT116-OEvsWTinOXL	up	22979	EFR3B	1.38148	1.07871	11.5771	3.07673e-06	0.00030979
HCT116-OEvsWTinOXL	up	5214	PFKP	1.3415	6.93269	11.4871	3.24651e-06	0.000321988
HCT116-OEvsWTinOXL	up	56241	SUSD2	3.1437	4.03684	11.486	3.47564e-06	0.000339526
HCT116-OEvsWTinOXL	up	5590	PRKCZ	1.41718	4.39725	11.373	3.48083e-06	0.000339526
HCT116-OEvsWTinOXL	up	1674	DES	2.43699	2.04075	11.3939	3.53972e-06	0.000341711
HCT116-OEvsWTinOXL	up	8322	FZD4	1.43464	2.37222	11.3229	3.58924e-06	0.000344715
HCT116-OEvsWTinOXL	up	55876	GSDMB	1.42299	4.19498	11.3027	3.63321e-06	0.000347157
HCT116-OEvsWTinOXL	up	5909	RAP1GAP	1.36646	3.55062	11.2771	3.68875e-06	0.000349706
HCT116-OEvsWTinOXL	up	3005	H1F0	1.05174	7.67625	11.2701	3.69938e-06	0.000349706
HCT116-OEvsWTinOXL	up	79888	LPCAT1	1.16655	5.36638	11.2579	3.72818e-06	0.000349706
HCT116-OEvsWTinOXL	up	6640	SNTA1	2.00614	2.80015	11.278	3.73458e-06	0.000349706
HCT116-OEvsWTinOXL	up	11156	PTP4A3	2.87942	2.13477	11.2786	3.88442e-06	0.000359777
HCT116-OEvsWTinOXL	up	54541	DDIT4	1.83741	5.9033	11.2021	3.8935e-06	0.000359777
HCT116-OEvsWTinOXL	up	64175	P3H1	1.82811	3.27527	11.1909	3.91957e-06	0.000359832
HCT116-OEvsWTinOXL	up	1774	DNASE1L1	1.89489	2.68441	11.1459	4.03719e-06	0.000367031
HCT116-OEvsWTinOXL	up	5210	PFKFB4	2.0418	3.10968	11.0775	4.23185e-06	0.00038266
HCT116-OEvsWTinOXL	up	85315	PAQR8	1.62022	1.92221	11.0531	4.24996e-06	0.00038266
HCT116-OEvsWTinOXL	up	50854	C6orf48	1.17001	6.98596	11.0051	4.36034e-06	0.000390262
HCT116-OEvsWTinOXL	up	54492	NEURL1B	1.61966	2.35214	10.9808	4.44668e-06	0.00039468
HCT116-OEvsWTinOXL	up	148229	ATP8B3	1.64565	1.90613	10.963	4.4986e-06	0.000397323
HCT116-OEvsWTinOXL	up	9945	GFPT2	1.65548	3.41548	10.9562	4.5189e-06	0.000397323
HCT116-OEvsWTinOXL	up	8974	P4HA2	1.12652	4.50441	10.9308	4.56809e-06	0.000397745
HCT116-OEvsWTinOXL	up	3868	KRT16	2.17855	2.14518	10.9577	4.58382e-06	0.000397745
HCT116-OEvsWTinOXL	up	254102	EHBP1L1	1.25588	4.63782	10.9248	4.58741e-06	0.000397745
HCT116-OEvsWTinOXL	up	10160	FARP1	1.53353	2.708	10.8743	4.74861e-06	0.000406564
HCT116-OEvsWTinOXL	up	3691	ITGB4	2.50126	7.02377	10.9119	4.78514e-06	0.000406564
HCT116-OEvsWTinOXL	up	10801	2023-09-09	1.76589	6.5776	10.8651	4.79721e-06	0.000406564
HCT116-OEvsWTinOXL	up	7476	WNT7A	2.87618	2.20701	10.922	4.84829e-06	0.000409003
HCT116-OEvsWTinOXL	up	51363	CHST15	1.12831	5.45789	10.8267	4.87891e-06	0.000409741
HCT116-OEvsWTinOXL	up	161176	SYNE3	1.41436	1.33318	10.8047	4.95597e-06	0.000410687
HCT116-OEvsWTinOXL	up	57732	ZFYVE28	1.99133	2.38781	10.8075	5.00743e-06	0.000413124
HCT116-OEvsWTinOXL	up	1428	CRYM	1.79648	1.66731	10.7794	5.06971e-06	0.000414609
HCT116-OEvsWTinOXL	up	51440	HPCAL4	1.34994	2.46211	10.7462	5.14133e-06	0.000418639
HCT116-OEvsWTinOXL	up	64744	SMAP2	1.10748	3.69866	10.7347	5.17341e-06	0.00041908
HCT116-OEvsWTinOXL	up	56917	MEIS3	1.86593	3.75741	10.745	5.19151e-06	0.00041908
HCT116-OEvsWTinOXL	up	23255	MTCL1	1.39187	2.92697	10.6701	5.40046e-06	0.000432221
HCT116-OEvsWTinOXL	up	4633	MYL2	2.00143	3.43803	10.6829	5.42472e-06	0.000432316
HCT116-OEvsWTinOXL	up	219654	ZCCHC24	1.73784	1.84529	10.6138	5.63085e-06	0.000444956
HCT116-OEvsWTinOXL	up	654	BMP6	1.52229	1.32408	10.5787	5.73767e-06	0.000451492
HCT116-OEvsWTinOXL	up	3887	KRT81	2.62755	2.10515	10.6127	5.83044e-06	0.000456872
HCT116-OEvsWTinOXL	up	2353	FOS	1.88352	6.16165	10.544	5.91328e-06	0.000461433
HCT116-OEvsWTinOXL	up	7280	TUBB2A	1.65991	4.70461	10.5125	6.00414e-06	0.000466579
HCT116-OEvsWTinOXL	up	123	PLIN2	1.53142	4.53421	10.4276	6.3335e-06	0.000481999
HCT116-OEvsWTinOXL	up	54852	PAQR5	1.08977	3.87536	10.417	6.35699e-06	0.000481999
HCT116-OEvsWTinOXL	up	23336	SYNM	1.45264	2.5192	10.4077	6.41043e-06	0.000484091
HCT116-OEvsWTinOXL	up	51129	ANGPTL4	2.40519	3.91641	10.4421	6.44604e-06	0.000484825
HCT116-OEvsWTinOXL	up	8218	CLTCL1	1.18232	1.25273	10.3548	6.62463e-06	0.000496264
HCT116-OEvsWTinOXL	up	114884	OSBPL10	1.24724	3.27988	10.3268	6.75063e-06	0.000499265
HCT116-OEvsWTinOXL	up	5138	PDE2A	1.68614	2.01617	10.3297	6.77432e-06	0.000499265
HCT116-OEvsWTinOXL	up	148479	PHF13	1.17851	3.31219	10.2071	7.30865e-06	0.000524431
HCT116-OEvsWTinOXL	up	51090	PLLP	1.55087	1.96763	10.2027	7.35437e-06	0.00052453
HCT116-OEvsWTinOXL	up	3897	L1CAM	2.42063	3.34342	10.2363	7.39309e-06	0.00052453
HCT116-OEvsWTinOXL	up	9201	DCLK1	1.38211	0.722644	10.1916	7.39405e-06	0.00052453
HCT116-OEvsWTinOXL	up	282617	IFNL3	2.80468	1.59692	10.2464	7.48849e-06	0.000529224
HCT116-OEvsWTinOXL	up	402	ARL2	1.71383	5.04378	10.1488	7.64818e-06	0.000536461
HCT116-OEvsWTinOXL	up	23263	MCF2L	1.41039	2.14918	10.1049	7.84038e-06	0.00054789
HCT116-OEvsWTinOXL	up	63976	PRDM16	1.55747	1.1518	10.0941	7.91307e-06	0.000550914
HCT116-OEvsWTinOXL	up	5414	2023-09-04	1.54881	2.78574	10.0743	8.01838e-06	0.000555006
HCT116-OEvsWTinOXL	up	169792	GLIS3	1.42565	1.59431	10.0435	8.17502e-06	0.00056079
HCT116-OEvsWTinOXL	up	282616	IFNL2	3.07736	1.57932	10.1241	8.25662e-06	0.00056079
HCT116-OEvsWTinOXL	up	199223	TTC21A	1.15566	1.19118	10.0244	8.26671e-06	0.00056079
HCT116-OEvsWTinOXL	up	2736	GLI2	1.69607	1.14677	10.0304	8.28279e-06	0.00056079
HCT116-OEvsWTinOXL	up	9902	MRC2	2.61773	2.24644	10.0681	8.36059e-06	0.00056079
HCT116-OEvsWTinOXL	up	8646	CHRD	2.06161	2.15489	10.0288	8.3784e-06	0.00056079
HCT116-OEvsWTinOXL	up	11328	FKBP9	1.00701	4.89331	10.0038	8.3812e-06	0.00056079
HCT116-OEvsWTinOXL	up	8227	AKAP17A	1.30909	3.99271	10.0048	8.3843e-06	0.00056079
HCT116-OEvsWTinOXL	up	28992	MACROD1	2.03478	3.54173	9.96798	8.72528e-06	0.00057741
HCT116-OEvsWTinOXL	up	21	ABCA3	1.82726	2.02252	9.9172	8.97728e-06	0.000591328
HCT116-OEvsWTinOXL	up	11098	PRSS23	1.15712	2.18427	9.89964	9.00329e-06	0.000591328
HCT116-OEvsWTinOXL	up	7923	HSD17B8	1.81833	2.49769	9.87622	9.23186e-06	0.000600456
HCT116-OEvsWTinOXL	up	6196	RPS6KA2	1.47187	1.9946	9.86629	9.23384e-06	0.000600456
HCT116-OEvsWTinOXL	up	5331	PLCB3	1.48518	4.8596	9.85977	9.27703e-06	0.000601177
HCT116-OEvsWTinOXL	up	9215	LARGE1	1.47624	0.906886	9.85108	9.33184e-06	0.000602644
HCT116-OEvsWTinOXL	up	10783	NEK6	1.26332	4.54455	9.83052	9.44738e-06	0.000608008
HCT116-OEvsWTinOXL	up	3006	HIST1H1C	1.63547	4.4609	9.77543	9.85869e-06	0.000625876
HCT116-OEvsWTinOXL	up	2821	GPI	1.4597	7.24948	9.75281	9.98819e-06	0.000631956
HCT116-OEvsWTinOXL	up	22943	DKK1	1.13837	7.59043	9.63212	1.08452e-05	0.000674778
HCT116-OEvsWTinOXL	up	8771	TNFRSF6B	3.10257	6.04668	9.71419	1.09632e-05	0.000679864
HCT116-OEvsWTinOXL	up	28227	PPP2R3B	1.54518	1.61937	9.61659	1.1002e-05	0.000680017
HCT116-OEvsWTinOXL	up	57593	EBF4	2.69446	2.10685	9.66211	1.11126e-05	0.000684592
HCT116-OEvsWTinOXL	up	79132	DHX58	2.05162	1.20828	9.59681	1.13017e-05	0.000691692
HCT116-OEvsWTinOXL	up	55616	ASAP3	1.50254	2.39943	9.57023	1.13616e-05	0.000693093
HCT116-OEvsWTinOXL	up	489	ATP2A3	2.21798	2.65897	9.47206	1.24297e-05	0.0007461
HCT116-OEvsWTinOXL	up	91947	ARRDC4	2.22303	2.89909	9.46001	1.254e-05	0.000746877
HCT116-OEvsWTinOXL	up	92609	TIMM50	1.199	6.23103	9.42549	1.25642e-05	0.000746877
HCT116-OEvsWTinOXL	up	5990	RFX2	1.52189	1.68109	9.4253	1.26022e-05	0.000746877
HCT116-OEvsWTinOXL	up	2354	FOSB	2.00449	4.89907	9.42706	1.27342e-05	0.000749954
HCT116-OEvsWTinOXL	up	284119	CAVIN1	1.35279	5.55478	9.38525	1.29455e-05	0.000760009
HCT116-OEvsWTinOXL	up	9742	IFT140	1.35813	2.81461	9.32238	1.35477e-05	0.00079041
HCT116-OEvsWTinOXL	up	10903	MTMR11	1.88343	2.72633	9.33055	1.36001e-05	0.000791003
HCT116-OEvsWTinOXL	up	4661	MYT1	1.36223	1.30064	9.29165	1.38538e-05	0.000802122
HCT116-OEvsWTinOXL	up	10509	SEMA4B	1.80209	4.71766	9.29862	1.38877e-05	0.000802122
HCT116-OEvsWTinOXL	up	8492	PRSS12	1.24733	2.80336	9.25551	1.42115e-05	0.0008149
HCT116-OEvsWTinOXL	up	317649	EIF4E3	1.72184	1.85354	9.25228	1.43363e-05	0.000818568
HCT116-OEvsWTinOXL	up	3627	CXCL10	1.56685	1.0315	9.23185	1.45079e-05	0.000824787
HCT116-OEvsWTinOXL	up	548596	CKMT1A	1.9373	4.63348	9.24158	1.45333e-05	0.000824787
HCT116-OEvsWTinOXL	up	5794	PTPRH	1.46324	2.59847	9.21956	1.46171e-05	0.000827038
HCT116-OEvsWTinOXL	up	80274	SCUBE1	2.22939	1.50185	9.21353	1.49956e-05	0.000845896
HCT116-OEvsWTinOXL	up	126353	MISP	1.73688	4.53816	9.15125	1.54438e-05	0.00086596
HCT116-OEvsWTinOXL	up	5413	2023-09-05	1.86395	3.0081	9.13841	1.56422e-05	0.000872295
HCT116-OEvsWTinOXL	up	83439	TCF7L1	1.92212	3.15217	9.1401	1.56499e-05	0.000872295
HCT116-OEvsWTinOXL	up	9639	ARHGEF10	1.28711	4.81562	9.11697	1.57363e-05	0.000874508
HCT116-OEvsWTinOXL	up	7461	CLIP2	1.69474	4.17791	9.11766	1.58161e-05	0.000876017
HCT116-OEvsWTinOXL	up	55112	WDR60	1.31391	3.07049	9.10675	1.58586e-05	0.000876017
HCT116-OEvsWTinOXL	up	55321	TMEM74B	2.1204	3.39884	9.09041	1.63479e-05	0.00089784
HCT116-OEvsWTinOXL	up	8535	CBX4	1.74782	4.75856	9.00044	1.72764e-05	0.000936663
HCT116-OEvsWTinOXL	up	203328	SUSD3	2.19826	2.49799	9.01009	1.74089e-05	0.000938246
HCT116-OEvsWTinOXL	up	3489	IGFBP6	2.26308	5.58187	9.01181	1.74343e-05	0.000938246
HCT116-OEvsWTinOXL	up	80852	GRIP2	1.30133	0.625161	8.95405	1.77671e-05	0.000953417
HCT116-OEvsWTinOXL	up	169611	OLFML2A	1.74971	2.60965	8.93485	1.81477e-05	0.000965538
HCT116-OEvsWTinOXL	up	79629	OCEL1	2.48561	3.35732	8.95343	1.84039e-05	0.000973639
HCT116-OEvsWTinOXL	up	79641	ROGDI	1.76708	2.72113	8.88932	1.87891e-05	0.000988431
HCT116-OEvsWTinOXL	up	7481	WNT11	1.9663	1.60047	8.88623	1.89421e-05	0.000993689
HCT116-OEvsWTinOXL	up	80212	CCDC92	1.87817	2.78172	8.87568	1.90412e-05	0.0009961
HCT116-OEvsWTinOXL	up	23105	FSTL4	1.10896	0.627358	8.85013	1.91981e-05	0.00100151
HCT116-OEvsWTinOXL	up	145567	TTC7B	1.24458	3.74506	8.79937	1.99632e-05	0.0010243
HCT116-OEvsWTinOXL	up	54507	ADAMTSL4	1.88029	1.54222	8.80605	2.00755e-05	0.00102725
HCT116-OEvsWTinOXL	up	6919	TCEA2	1.8209	3.06856	8.79406	2.02255e-05	0.00103067
HCT116-OEvsWTinOXL	up	10966	RAB40B	1.27706	3.70692	8.78017	2.02614e-05	0.00103067
HCT116-OEvsWTinOXL	up	9636	ISG15	1.57892	7.89489	8.78172	2.03075e-05	0.00103067
HCT116-OEvsWTinOXL	up	9982	FGFBP1	1.59436	3.28961	8.76664	2.05482e-05	0.00103866
HCT116-OEvsWTinOXL	up	5630	PRPH	1.86916	1.21193	8.71894	2.14511e-05	0.00107049
HCT116-OEvsWTinOXL	up	79187	FSD1	1.56981	3.03491	8.704	2.15494e-05	0.00107049
HCT116-OEvsWTinOXL	up	146429	SLC22A31	2.8188	3.52956	8.72019	2.23691e-05	0.00109381
HCT116-OEvsWTinOXL	up	284004	HEXDC	1.64746	3.00803	8.64686	2.2552e-05	0.00109829
HCT116-OEvsWTinOXL	up	132864	CPEB2	1.5781	1.72631	8.64369	2.25781e-05	0.00109829
HCT116-OEvsWTinOXL	up	2627	GATA6	1.29018	1.60584	8.61252	2.30513e-05	0.00111841
HCT116-OEvsWTinOXL	up	2592	GALT	1.21115	3.2857	8.5761	2.37022e-05	0.00114406
HCT116-OEvsWTinOXL	up	5347	PLK1	1.21302	4.69455	8.56147	2.39738e-05	0.00115247
HCT116-OEvsWTinOXL	up	83605	CCM2	1.50649	3.88977	8.55894	2.40862e-05	0.00115247
HCT116-OEvsWTinOXL	up	2934	GSN	1.1879	5.64515	8.52694	2.4626e-05	0.00116758
HCT116-OEvsWTinOXL	up	5351	PLOD1	1.79048	6.32171	8.51367	2.50975e-05	0.00118425
HCT116-OEvsWTinOXL	up	64342	HS1BP3	1.77603	2.96569	8.5127	2.51071e-05	0.00118425
HCT116-OEvsWTinOXL	up	8744	TNFSF9	1.47577	4.53694	8.50222	2.51673e-05	0.00118425
HCT116-OEvsWTinOXL	up	3710	ITPR3	1.35455	5.72995	8.45233	2.61387e-05	0.00122076
HCT116-OEvsWTinOXL	up	664	BNIP3	1.82605	5.36143	8.40521	2.73618e-05	0.00127154
HCT116-OEvsWTinOXL	up	4681	NBL1	3.46439	3.74052	8.49394	2.77302e-05	0.00127914
HCT116-OEvsWTinOXL	up	9479	MAPK8IP1	1.31973	2.51405	8.35184	2.82945e-05	0.00129107
HCT116-OEvsWTinOXL	up	91107	TRIM47	2.06377	4.63858	8.37103	2.83336e-05	0.00129107
HCT116-OEvsWTinOXL	up	55893	ZNF395	1.24589	3.72111	8.32791	2.88248e-05	0.00130394
HCT116-OEvsWTinOXL	up	1159	CKMT1B	1.2308	3.77723	8.32396	2.89133e-05	0.00130479
HCT116-OEvsWTinOXL	up	326624	RAB37	1.28234	2.39161	8.30786	2.92965e-05	0.00131891
HCT116-OEvsWTinOXL	up	65055	REEP1	1.56767	1.98769	8.30861	2.93759e-05	0.00131931
HCT116-OEvsWTinOXL	up	10382	TUBB4A	2.41431	3.56568	8.32918	2.97439e-05	0.00132946
HCT116-OEvsWTinOXL	up	3481	IGF2	1.92486	3.61634	8.29175	3.0038e-05	0.00133776
HCT116-OEvsWTinOXL	up	2887	GRB10	1.10812	3.75791	8.26764	3.02318e-05	0.0013402
HCT116-OEvsWTinOXL	up	251	ALPPL2	2.01639	1.31886	8.28374	3.03256e-05	0.0013402
HCT116-OEvsWTinOXL	up	11078	TRIOBP	1.46328	5.45876	8.26264	3.04301e-05	0.0013402
HCT116-OEvsWTinOXL	up	221416	C6orf223	1.8785	2.46954	8.27068	3.05056e-05	0.0013402
HCT116-OEvsWTinOXL	up	114787	GPRIN1	1.56635	2.72075	8.25939	3.05568e-05	0.0013402
HCT116-OEvsWTinOXL	up	10561	IFI44	2.36631	2.79483	8.27616	3.09624e-05	0.00135166
HCT116-OEvsWTinOXL	up	1384	CRAT	2.17988	3.388	8.2565	3.11938e-05	0.0013586
HCT116-OEvsWTinOXL	up	114818	KLHL29	1.48768	2.70918	8.22475	3.13822e-05	0.00136363
HCT116-OEvsWTinOXL	up	25759	SHC2	2.19312	1.42545	8.21879	3.21741e-05	0.001392
HCT116-OEvsWTinOXL	up	9814	SFI1	1.20752	2.56507	8.19039	3.21836e-05	0.001392
HCT116-OEvsWTinOXL	up	3892	KRT86	1.55316	0.952357	8.17624	3.2669e-05	0.00140974
HCT116-OEvsWTinOXL	up	80162	PGGHG	2.06372	4.11453	8.18295	3.29487e-05	0.00141854
HCT116-OEvsWTinOXL	up	79180	EFHD2	1.07254	6.01731	8.15021	3.32341e-05	0.00142754
HCT116-OEvsWTinOXL	up	51148	CERCAM	1.87821	4.05348	8.14346	3.38068e-05	0.00144551
HCT116-OEvsWTinOXL	up	4804	NGFR	1.88277	3.2151	8.13886	3.39384e-05	0.0014473
HCT116-OEvsWTinOXL	up	65244	SPATS2	1.18305	5.09548	8.12247	3.40032e-05	0.0014473
HCT116-OEvsWTinOXL	up	3304	HSPA1B	1.01447	7.06972	8.07181	3.54237e-05	0.00149136
HCT116-OEvsWTinOXL	up	1748	DLX4	2.06236	3.38212	8.09343	3.54366e-05	0.00149136
HCT116-OEvsWTinOXL	up	157378	TMEM65	1.38434	3.30196	8.07074	3.55191e-05	0.00149148
HCT116-OEvsWTinOXL	up	93233	CCDC114	1.67059	1.80563	8.05988	3.59986e-05	0.00150824
HCT116-OEvsWTinOXL	up	5064	PALM	2.1899	3.53064	8.0621	3.65442e-05	0.00152196
HCT116-OEvsWTinOXL	up	6533	SLC6A6	1.05449	4.61742	8.03304	3.657e-05	0.00152196
HCT116-OEvsWTinOXL	up	22820	COPG1	1.01016	6.06444	8.02792	3.67219e-05	0.00152454
HCT116-OEvsWTinOXL	up	10235	RASGRP2	1.98112	1.73828	8.04393	3.67948e-05	0.00152454
HCT116-OEvsWTinOXL	up	148252	DIRAS1	1.45984	3.8103	8.02174	3.70086e-05	0.00153002
HCT116-OEvsWTinOXL	up	114780	PKD1L2	1.51676	1.39202	7.99384	3.78997e-05	0.0015634
HCT116-OEvsWTinOXL	up	83463	MXD3	1.8122	2.64711	7.99743	3.80287e-05	0.00156528
HCT116-OEvsWTinOXL	up	400629	TEX19	1.13396	0.945553	7.91353	4.03745e-05	0.00164341
HCT116-OEvsWTinOXL	up	883	KYAT1	1.61191	2.59553	7.9171	4.04535e-05	0.00164341
HCT116-OEvsWTinOXL	up	84303	CHCHD6	1.30009	4.08956	7.90631	4.06523e-05	0.00164755
HCT116-OEvsWTinOXL	up	5360	PLTP	1.39003	1.50668	7.90494	4.07313e-05	0.00164755
HCT116-OEvsWTinOXL	up	23416	KCNH3	2.2724	3.12642	7.93044	4.08902e-05	0.00164854
HCT116-OEvsWTinOXL	up	7291	TWIST1	1.38847	1.25951	7.89902	4.09317e-05	0.00164854
HCT116-OEvsWTinOXL	up	114801	TMEM200A	1.4485	4.25277	7.86692	4.20721e-05	0.00168091
HCT116-OEvsWTinOXL	up	146760	RTN4RL1	1.75492	1.76095	7.86983	4.22154e-05	0.00168091
HCT116-OEvsWTinOXL	up	274	BIN1	1.2107	4.47592	7.80857	4.40915e-05	0.0017329
HCT116-OEvsWTinOXL	up	8916	HERC3	1.43522	2.06863	7.80708	4.42293e-05	0.0017329
HCT116-OEvsWTinOXL	up	225689	MAPK15	2.29905	3.48381	7.82894	4.45663e-05	0.0017382
HCT116-OEvsWTinOXL	up	4858	NOVA2	1.72995	1.71829	7.80134	4.46837e-05	0.0017382
HCT116-OEvsWTinOXL	up	9260	PDLIM7	1.99507	5.81044	7.80948	4.47359e-05	0.0017382
HCT116-OEvsWTinOXL	up	656	BMP8B	1.32426	2.49224	7.78238	4.51079e-05	0.00174903
HCT116-OEvsWTinOXL	up	6001	RGS10	1.20351	6.05818	7.75126	4.62733e-05	0.00177583
HCT116-OEvsWTinOXL	up	201229	LYRM9	1.35408	1.57117	7.71735	4.76715e-05	0.00181832
HCT116-OEvsWTinOXL	up	8609	KLF7	1.1331	1.69695	7.70611	4.8066e-05	0.00182963
HCT116-OEvsWTinOXL	up	56666	PANX2	1.82723	2.04722	7.71494	4.81966e-05	0.00183088
HCT116-OEvsWTinOXL	up	79603	CERS4	1.39513	3.704	7.69911	4.84363e-05	0.0018354
HCT116-OEvsWTinOXL	up	84733	CBX2	1.8433	2.89071	7.70783	4.85115e-05	0.0018354
HCT116-OEvsWTinOXL	up	115704	EVI5L	1.55861	2.89683	7.69756	4.86114e-05	0.00183547
HCT116-OEvsWTinOXL	up	1464	CSPG4	2.37952	2.9539	7.7264	4.87876e-05	0.00183842
HCT116-OEvsWTinOXL	up	4351	MPI	1.17425	3.88151	7.6834	4.90108e-05	0.0018423
HCT116-OEvsWTinOXL	up	5742	PTGS1	1.66444	1.82547	7.68452	4.92562e-05	0.0018423
HCT116-OEvsWTinOXL	up	5211	PFKL	1.47941	5.16129	7.68027	4.92708e-05	0.0018423
HCT116-OEvsWTinOXL	up	2281	FKBP1B	1.60058	3.25479	7.68045	4.93624e-05	0.0018423
HCT116-OEvsWTinOXL	up	151313	FAHD2B	1.31699	3.58974	7.66695	4.97453e-05	0.00184847
HCT116-OEvsWTinOXL	up	29923	HILPDA	1.59922	3.80822	7.65928	5.02609e-05	0.00186393
HCT116-OEvsWTinOXL	up	2584	GALK1	2.1156	3.78045	7.66303	5.08866e-05	0.00187578
HCT116-OEvsWTinOXL	up	203427	SLC25A43	1.23168	3.39185	7.63756	5.0981e-05	0.00187578
HCT116-OEvsWTinOXL	up	162466	PHOSPHO1	1.82179	1.56294	7.60244	5.30529e-05	0.00194057
HCT116-OEvsWTinOXL	up	1291	COL6A1	1.88796	6.11562	7.58074	5.4162e-05	0.00197726
HCT116-OEvsWTinOXL	up	51560	RAB6B	1.11538	2.70419	7.56431	5.42671e-05	0.00197726
HCT116-OEvsWTinOXL	up	10126	DNAL4	1.19075	3.15943	7.54929	5.49905e-05	0.00199973
HCT116-OEvsWTinOXL	up	56904	SH3GLB2	1.39573	4.78891	7.53242	5.58842e-05	0.00202046
HCT116-OEvsWTinOXL	up	171425	CLYBL	1.14472	2.98343	7.51107	5.683e-05	0.00204507
HCT116-OEvsWTinOXL	up	11332	ACOT7	1.19928	5.81088	7.50714	5.7037e-05	0.00204507
HCT116-OEvsWTinOXL	up	1943	EFNA2	2.16043	2.4673	7.53116	5.71108e-05	0.00204507
HCT116-OEvsWTinOXL	up	50853	VILL	1.20522	0.799333	7.4339	6.07967e-05	0.0021483
HCT116-OEvsWTinOXL	up	51704	GPRC5B	1.36331	2.27766	7.43208	6.09632e-05	0.00215013
HCT116-OEvsWTinOXL	up	85409	NKD2	2.03028	3.37063	7.43278	6.18984e-05	0.00217118
HCT116-OEvsWTinOXL	up	322	APBB1	1.53321	2.0453	7.41707	6.1908e-05	0.00217118
HCT116-OEvsWTinOXL	up	79705	LRRK1	1.15609	3.50032	7.38471	6.34633e-05	0.002201
HCT116-OEvsWTinOXL	up	3678	ITGA5	1.72444	4.42159	7.3868	6.38282e-05	0.00220956
HCT116-OEvsWTinOXL	up	90249	UNC5A	2.21525	1.39183	7.40052	6.4165e-05	0.00221712
HCT116-OEvsWTinOXL	up	7059	THBS3	1.30442	2.49144	7.34687	6.56699e-05	0.00225663
HCT116-OEvsWTinOXL	up	28232	SLCO3A1	1.53604	1.83312	7.33345	6.66409e-05	0.00228163
HCT116-OEvsWTinOXL	up	3725	JUN	1.06681	4.88276	7.31329	6.75759e-05	0.00230521
HCT116-OEvsWTinOXL	up	79784	MYH14	1.45871	4.45592	7.30426	6.83061e-05	0.00232182
HCT116-OEvsWTinOXL	up	9487	PIGL	1.48876	2.62153	7.30466	6.83108e-05	0.00232182
HCT116-OEvsWTinOXL	up	51279	C1RL	1.0882	2.93927	7.29555	6.86504e-05	0.00232869
HCT116-OEvsWTinOXL	up	10493	VAT1	1.86027	5.74954	7.30567	6.88337e-05	0.00232869
HCT116-OEvsWTinOXL	up	4320	MMP11	1.62179	1.93358	7.29787	6.88859e-05	0.00232869
HCT116-OEvsWTinOXL	up	25771	TBC1D22A	1.54256	2.63566	7.26545	7.0795e-05	0.00238462
HCT116-OEvsWTinOXL	up	10398	MYL9	1.65217	5.76097	7.24703	7.21225e-05	0.00241764
HCT116-OEvsWTinOXL	up	5834	PYGB	1.14145	4.90773	7.23969	7.21627e-05	0.00241764
HCT116-OEvsWTinOXL	up	140688	NOL4L	1.27174	2.07923	7.22485	7.31747e-05	0.00243846
HCT116-OEvsWTinOXL	up	126129	CPT1C	1.48626	1.57482	7.21896	7.37301e-05	0.00245261
HCT116-OEvsWTinOXL	up	665	BNIP3L	1.55181	4.8667	7.21759	7.38993e-05	0.00245388
HCT116-OEvsWTinOXL	up	51056	LAP3	1.18077	4.45558	7.19831	7.48972e-05	0.00247385
HCT116-OEvsWTinOXL	up	23648	SSBP3	1.41978	3.81953	7.19385	7.5341e-05	0.00248413
HCT116-OEvsWTinOXL	up	610	HCN2	2.19299	1.97812	7.20552	7.62304e-05	0.00250904
HCT116-OEvsWTinOXL	up	10519	CIB1	1.1884	5.72597	7.17033	7.68069e-05	0.00252316
HCT116-OEvsWTinOXL	up	4131	MAP1B	1.19384	2.88648	7.16859	7.69288e-05	0.00252316
HCT116-OEvsWTinOXL	up	3433	IFIT2	1.63608	3.20063	7.1654	7.75733e-05	0.00253542
HCT116-OEvsWTinOXL	up	55011	PIH1D1	1.23771	4.85671	7.14483	7.86122e-05	0.00256043
HCT116-OEvsWTinOXL	up	53826	FXYD6	1.40211	1.35362	7.1414	7.89678e-05	0.00256755
HCT116-OEvsWTinOXL	up	487	ATP2A1	1.1665	1.7455	7.13543	7.92548e-05	0.00257242
HCT116-OEvsWTinOXL	up	83937	RASSF4	1.51991	1.59125	7.13222	7.97563e-05	0.00257975
HCT116-OEvsWTinOXL	up	84940	CORO6	1.48747	3.34902	7.12607	8.01598e-05	0.00258388
HCT116-OEvsWTinOXL	up	54795	TRPM4	1.44942	3.4627	7.09153	8.26638e-05	0.00264637
HCT116-OEvsWTinOXL	up	3133	HLA-E	1.07451	5.88126	7.08663	8.28126e-05	0.00264661
HCT116-OEvsWTinOXL	up	57159	TRIM54	1.20937	1.38104	7.08133	8.32525e-05	0.00265162
HCT116-OEvsWTinOXL	up	1198	CLK3	1.06688	4.9349	7.06608	8.43732e-05	0.00267367
HCT116-OEvsWTinOXL	up	51435	SCARA3	1.53231	2.85373	7.06574	8.47323e-05	0.00268052
HCT116-OEvsWTinOXL	up	5866	RAB3IL1	1.40687	2.93179	7.05643	8.53003e-05	0.00269394
HCT116-OEvsWTinOXL	up	2048	EPHB2	1.2354	1.90227	7.0484	8.57988e-05	0.00270119
HCT116-OEvsWTinOXL	up	26140	TTLL3	1.32018	2.61316	7.0428	8.62909e-05	0.00270696
HCT116-OEvsWTinOXL	up	727936	GXYLT2	1.20112	1.7621	7.02259	8.78289e-05	0.00274143
HCT116-OEvsWTinOXL	up	10400	PEMT	1.87854	3.45343	7.02773	8.84785e-05	0.00275253
HCT116-OEvsWTinOXL	up	359845	RFLNB	1.12388	4.35852	6.99435	9.01023e-05	0.00279527
HCT116-OEvsWTinOXL	up	3797	KIF3C	1.60866	1.94644	6.99948	9.01506e-05	0.00279527
HCT116-OEvsWTinOXL	up	6300	MAPK12	1.55344	4.62741	6.9684	9.26644e-05	0.00285973
HCT116-OEvsWTinOXL	up	11230	PRAF2	1.90967	3.57563	6.97821	9.26879e-05	0.00285973
HCT116-OEvsWTinOXL	up	3155	HMGCL	1.14105	3.73708	6.96121	9.28939e-05	0.00286138
HCT116-OEvsWTinOXL	up	64208	POPDC3	1.42507	2.52091	6.95702	9.34561e-05	0.00287397
HCT116-OEvsWTinOXL	up	3486	IGFBP3	1.38964	2.3906	6.95034	9.39938e-05	0.00287858
HCT116-OEvsWTinOXL	up	23030	KDM4B	1.50073	3.90864	6.94824	9.43169e-05	0.00287858
HCT116-OEvsWTinOXL	up	3638	INSIG1	1.24794	4.12623	6.94507	9.43356e-05	0.00287858
HCT116-OEvsWTinOXL	up	10840	ALDH1L1	1.26264	0.636131	6.94286	9.4537e-05	0.00287858
HCT116-OEvsWTinOXL	up	51177	PLEKHO1	1.4875	1.80922	6.94424	9.46461e-05	0.00287858
HCT116-OEvsWTinOXL	up	7475	WNT6	2.57656	1.25569	6.98848	9.4682e-05	0.00287858
HCT116-OEvsWTinOXL	up	56975	FAM20C	1.89893	2.69575	6.94228	9.5775e-05	0.00290709
HCT116-OEvsWTinOXL	up	162494	RHBDL3	1.31407	0.904871	6.91043	9.74523e-05	0.00295321
HCT116-OEvsWTinOXL	up	125965	COX6B2	1.52093	2.25537	6.90796	9.79281e-05	0.00296284
HCT116-OEvsWTinOXL	up	3040	HBA2	2.80831	1.88436	6.95324	9.91378e-05	0.00298978
HCT116-OEvsWTinOXL	up	5526	PPP2R5B	1.44004	3.07956	6.87262	0.000101071	0.0030383
HCT116-OEvsWTinOXL	up	100129128	KHDC1L	2.05313	2.43059	6.87958	0.000102088	0.00305513
HCT116-OEvsWTinOXL	up	64780	MICAL1	1.54844	3.83391	6.86318	0.000102136	0.00305513
HCT116-OEvsWTinOXL	up	388662	SLC6A17	1.62181	2.09071	6.86318	0.000102284	0.00305513
HCT116-OEvsWTinOXL	up	2954	GSTZ1	1.35848	2.90433	6.85612	0.000102537	0.00305783
HCT116-OEvsWTinOXL	up	399474	TMEM200B	1.52081	2.49952	6.84583	0.000103751	0.00308911
HCT116-OEvsWTinOXL	up	64598	MOSPD3	1.7808	3.43512	6.84979	0.00010398	0.003091
HCT116-OEvsWTinOXL	up	5118	PCOLCE	1.45382	1.52059	6.83817	0.000104388	0.00309822
HCT116-OEvsWTinOXL	up	83638	C11orf68	1.82734	4.51045	6.8435	0.000104737	0.00310366
HCT116-OEvsWTinOXL	up	8910	SGCE	1.18729	3.06267	6.80994	0.000106924	0.00316347
HCT116-OEvsWTinOXL	up	5753	PTK6	1.6201	3.06533	6.80753	0.000107738	0.00318023
HCT116-OEvsWTinOXL	up	3853	KRT6A	1.36217	0.965591	6.79523	0.000108548	0.00318635
HCT116-OEvsWTinOXL	up	80022	MYO15B	1.87582	2.21564	6.80116	0.00010914	0.0031954
HCT116-OEvsWTinOXL	up	23157	2023-09-06	1.08771	2.84727	6.78712	0.000109198	0.0031954
HCT116-OEvsWTinOXL	up	57561	ARRDC3	1.3957	3.84648	6.77912	0.000110244	0.00322097
HCT116-OEvsWTinOXL	up	1397	CRIP2	2.31162	4.82608	6.79105	0.000112202	0.00326478
HCT116-OEvsWTinOXL	up	50649	ARHGEF4	1.41796	3.33269	6.76008	0.000112266	0.00326478
HCT116-OEvsWTinOXL	up	670	BPHL	1.09864	3.17266	6.75221	0.000112847	0.00327658
HCT116-OEvsWTinOXL	up	5046	PCSK6	1.28715	1.97729	6.73024	0.000115319	0.00333287
HCT116-OEvsWTinOXL	up	91300	R3HDM4	1.81806	5.19451	6.7358	0.000115857	0.00334324
HCT116-OEvsWTinOXL	up	146227	BEAN1	1.45736	0.806915	6.72488	0.00011612	0.00334569
HCT116-OEvsWTinOXL	up	80781	COL18A1	1.64337	4.90193	6.72531	0.000116469	0.00334592
HCT116-OEvsWTinOXL	up	327	APEH	1.31331	5.00021	6.71982	0.000116486	0.00334592
HCT116-OEvsWTinOXL	up	25809	TTLL1	1.46521	2.02567	6.71737	0.000116961	0.00335356
HCT116-OEvsWTinOXL	up	1628	DBP	2.05276	3.2386	6.73327	0.000117109	0.00335356
HCT116-OEvsWTinOXL	up	285367	RPUSD3	1.62799	4.02597	6.70431	0.000118769	0.00339588
HCT116-OEvsWTinOXL	up	100526693	ARPC4-TTLL3	1.8238	2.74617	6.70154	0.000119698	0.00341724
HCT116-OEvsWTinOXL	up	8819	SAP30	1.60872	2.79346	6.67754	0.000121776	0.00347127
HCT116-OEvsWTinOXL	up	9244	CRLF1	2.20444	4.16069	6.68743	0.000123126	0.0035044
HCT116-OEvsWTinOXL	up	90139	TSPAN18	1.72879	3.49877	6.62686	0.000128175	0.00363706
HCT116-OEvsWTinOXL	up	1396	CRIP1	1.47327	6.65863	6.60483	0.000130212	0.0036837
HCT116-OEvsWTinOXL	up	255738	PCSK9	1.69635	3.70793	6.60321	0.000131002	0.00370045
HCT116-OEvsWTinOXL	up	767	CA8	1.04418	0.961321	6.58006	0.000132919	0.00373463
HCT116-OEvsWTinOXL	up	55111	PLEKHJ1	1.30142	4.12996	6.58061	0.000133008	0.00373463
HCT116-OEvsWTinOXL	up	7846	TUBA1A	1.27072	4.46886	6.58035	0.000133009	0.00373463
HCT116-OEvsWTinOXL	up	35	ACADS	1.72545	2.34517	6.58058	0.000133981	0.00375066
HCT116-OEvsWTinOXL	up	5799	PTPRN2	1.11226	1.04873	6.54066	0.000138082	0.0038288
HCT116-OEvsWTinOXL	up	201254	CENPX	1.22184	5.55204	6.54024	0.000138203	0.0038288
HCT116-OEvsWTinOXL	up	113451	AZIN2	1.28468	1.80883	6.53884	0.00013845	0.00382997
HCT116-OEvsWTinOXL	up	10295	BCKDK	1.84719	4.33037	6.53494	0.000140514	0.00387563
HCT116-OEvsWTinOXL	up	92979	2023-03-09	1.24597	2.86608	6.50296	0.000143302	0.00394614
HCT116-OEvsWTinOXL	up	6192	RPS4Y1	1.55226	7.10617	6.50172	0.000144017	0.00394652
HCT116-OEvsWTinOXL	up	5763	PTMS	1.7187	7.46083	6.4935	0.00014572	0.00398401
HCT116-OEvsWTinOXL	up	9672	SDC3	1.87699	3.93662	6.4966	0.000145979	0.00398528
HCT116-OEvsWTinOXL	up	57493	HEG1	1.02348	1.00627	6.4566	0.000149782	0.0040772
HCT116-OEvsWTinOXL	up	83394	PITPNM3	1.32082	1.70712	6.44351	0.000151923	0.00412949
HCT116-OEvsWTinOXL	up	113146	AHNAK2	1.0382	4.82447	6.43536	0.000152921	0.00414658
HCT116-OEvsWTinOXL	up	3785	KCNQ2	1.81576	4.23124	6.44637	0.000152995	0.00414658
HCT116-OEvsWTinOXL	up	4486	MST1R	1.61647	3.85136	6.43905	0.000153277	0.00414672
HCT116-OEvsWTinOXL	up	339105	PRSS53	2.03057	1.86699	6.45128	0.000153443	0.00414672
HCT116-OEvsWTinOXL	up	8514	KCNAB2	1.56907	2.98018	6.41911	0.000156143	0.0042015
HCT116-OEvsWTinOXL	up	79047	KCTD15	1.29781	2.96112	6.40206	0.000158179	0.00425017
HCT116-OEvsWTinOXL	up	54985	HCFC1R1	2.72758	5.14466	6.43848	0.000161103	0.00432237
HCT116-OEvsWTinOXL	up	4616	GADD45B	1.47454	4.36938	6.38412	0.000161327	0.00432237
HCT116-OEvsWTinOXL	up	5155	PDGFB	1.46333	3.97303	6.37542	0.000162687	0.00435257
HCT116-OEvsWTinOXL	up	9314	KLF4	1.43269	5.12622	6.3653	0.000164243	0.00438167
HCT116-OEvsWTinOXL	up	140738	TMEM37	1.27376	1.2442	6.35707	0.000165302	0.00439117
HCT116-OEvsWTinOXL	up	4129	MAOB	1.03014	4.55442	6.34817	0.000166587	0.00441279
HCT116-OEvsWTinOXL	up	7277	TUBA4A	1.43288	3.77692	6.33105	0.000169892	0.00448132
HCT116-OEvsWTinOXL	up	11346	SYNPO	1.66606	2.46358	6.32663	0.000171397	0.00451466
HCT116-OEvsWTinOXL	up	55715	DOK4	1.32005	3.21074	6.31166	0.000172959	0.0045494
HCT116-OEvsWTinOXL	up	389125	MUSTN1	1.99446	1.41987	6.31825	0.000174662	0.00458134
HCT116-OEvsWTinOXL	up	56963	RGMA	1.7957	1.69421	6.29448	0.000177587	0.00465154
HCT116-OEvsWTinOXL	up	9706	ULK2	1.15208	2.31963	6.28211	0.000177913	0.00465357
HCT116-OEvsWTinOXL	up	30846	EHD2	1.83153	5.32473	6.28884	0.000178788	0.00465695
HCT116-OEvsWTinOXL	up	250	ALPP	1.53643	1.35852	6.27704	0.000179545	0.00466249
HCT116-OEvsWTinOXL	up	2745	GLRX	1.46065	4.27022	6.27506	0.000179669	0.00466249
HCT116-OEvsWTinOXL	up	197257	LDHD	1.88741	1.50245	6.26062	0.000184235	0.00475227
HCT116-OEvsWTinOXL	up	987	LRBA	1.00022	4.32021	6.20902	0.00019131	0.00485482
HCT116-OEvsWTinOXL	up	80724	ACAD10	1.35108	3.03499	6.19264	0.000194834	0.00493087
HCT116-OEvsWTinOXL	up	112476	PRRT2	1.20919	1.88311	6.18444	0.000196223	0.00495516
HCT116-OEvsWTinOXL	up	2314	FLII	1.12085	5.36429	6.18	0.000197023	0.00495818
HCT116-OEvsWTinOXL	up	8448	DOC2A	1.16469	3.62415	6.17904	0.000197246	0.00495818
HCT116-OEvsWTinOXL	up	150483	TEKT4	1.16408	1.64484	6.17775	0.000197501	0.00495818
HCT116-OEvsWTinOXL	up	8544	PIR	1.43778	3.48063	6.17471	0.000198595	0.00497897
HCT116-OEvsWTinOXL	up	51011	FAHD2A	1.41363	3.53879	6.1711	0.000199251	0.00498343
HCT116-OEvsWTinOXL	up	55818	KDM3A	1.25583	4.5013	6.16925	0.000199305	0.00498343
HCT116-OEvsWTinOXL	up	2550	GABBR1	1.42225	3.72699	6.1667	0.00020016	0.00499812
HCT116-OEvsWTinOXL	up	195814	SDR16C5	1.0673	1.40884	6.14454	0.000204163	0.00507119
HCT116-OEvsWTinOXL	up	2738	GLI4	1.8773	3.62763	6.14692	0.000206464	0.00511461
HCT116-OEvsWTinOXL	up	60678	EEFSEC	1.30573	2.5523	6.13117	0.000207202	0.00511641
HCT116-OEvsWTinOXL	up	7087	ICAM5	1.84348	3.59399	6.14184	0.000207287	0.00511641
HCT116-OEvsWTinOXL	up	4924	NUCB1	1.28994	5.32576	6.11157	0.000211328	0.00519391
HCT116-OEvsWTinOXL	up	101060376	TBC1D3L	1.24208	4.5799	6.10606	0.000212437	0.005209
HCT116-OEvsWTinOXL	up	26958	COPG2	1.21813	3.76628	6.09952	0.000213819	0.00523341
HCT116-OEvsWTinOXL	up	51466	EVL	1.35561	2.32676	6.09875	0.000214235	0.00523341
HCT116-OEvsWTinOXL	up	353322	ANKRD37	2.02048	2.63138	6.10478	0.000216663	0.00526368
HCT116-OEvsWTinOXL	up	9049	AIP	1.00988	4.95042	6.06119	0.000222168	0.0053549
HCT116-OEvsWTinOXL	up	2297	FOXD1	1.64859	4.19087	6.0512	0.000226027	0.0054229
HCT116-OEvsWTinOXL	up	84159	ARID5B	1.04473	2.44987	6.03885	0.00022731	0.00544382
HCT116-OEvsWTinOXL	up	23542	MAPK8IP2	1.43488	2.07702	6.03778	0.000228205	0.00545826
HCT116-OEvsWTinOXL	up	26297	SERGEF	1.14892	2.95974	6.02925	0.000229626	0.00548524
HCT116-OEvsWTinOXL	up	10675	CSPG5	1.60625	1.76615	6.02821	0.000231179	0.0055153
HCT116-OEvsWTinOXL	up	81543	LRRC3	1.58598	2.09344	6.02342	0.000232215	0.00553297
HCT116-OEvsWTinOXL	up	8462	KLF11	1.03234	2.64479	6.01472	0.000232993	0.00554177
HCT116-OEvsWTinOXL	up	83862	TMEM120A	1.31091	3.16865	6.01363	0.00023358	0.00554434
HCT116-OEvsWTinOXL	up	6550	SLC9A3	1.23	1.46698	6.00735	0.000234942	0.00556257
HCT116-OEvsWTinOXL	up	221	ALDH3B1	1.54015	3.93098	6.00158	0.000237259	0.0055962
HCT116-OEvsWTinOXL	up	3913	LAMB2	1.4542	5.02249	5.97864	0.000242566	0.00571419
HCT116-OEvsWTinOXL	up	4058	LTK	1.99749	2.56249	5.99113	0.000243174	0.0057213
HCT116-OEvsWTinOXL	up	54932	EXD3	2.13728	1.47973	5.99324	0.000244133	0.00572948
HCT116-OEvsWTinOXL	up	338440	ANO9	1.26353	4.93966	5.94734	0.000249989	0.00584843
HCT116-OEvsWTinOXL	up	10669	CGREF1	1.36571	1.99463	5.94577	0.000250639	0.00585282
HCT116-OEvsWTinOXL	up	55768	NGLY1	1.29532	3.98321	5.93407	0.000253512	0.00589246
HCT116-OEvsWTinOXL	up	2294	FOXF1	1.55816	2.50037	5.93753	0.00025356	0.00589246
HCT116-OEvsWTinOXL	up	10540	DCTN2	1.03903	5.14084	5.93134	0.000253909	0.00589246
HCT116-OEvsWTinOXL	up	8379	MAD1L1	1.25594	3.15133	5.92793	0.000255046	0.00589692
HCT116-OEvsWTinOXL	up	124222	PAQR4	1.41788	3.7128	5.90833	0.000260734	0.00602098
HCT116-OEvsWTinOXL	up	389692	MAFA	1.25521	1.89818	5.90089	0.000262306	0.00604984
HCT116-OEvsWTinOXL	up	9024	BRSK2	1.53849	2.56109	5.89366	0.000265276	0.00610331
HCT116-OEvsWTinOXL	up	933	CD22	1.49896	1.80547	5.87792	0.000269464	0.00616933
HCT116-OEvsWTinOXL	up	51450	PRRX2	1.94895	3.23054	5.88663	0.000270486	0.00618517
HCT116-OEvsWTinOXL	up	7054	TH	1.58283	0.509277	5.84918	0.000278139	0.00633853
HCT116-OEvsWTinOXL	up	100133941	CD24	1.19382	4.19447	5.83896	0.000279708	0.00636498
HCT116-OEvsWTinOXL	up	115811	IQCD	1.3055	1.88354	5.82318	0.000284609	0.00646051
HCT116-OEvsWTinOXL	up	50861	STMN3	1.56941	5.54866	5.82678	0.000284666	0.00646051
HCT116-OEvsWTinOXL	up	135	ADORA2A	1.44675	1.55643	5.82372	0.000284941	0.00646051
HCT116-OEvsWTinOXL	up	4597	MVD	1.81991	4.28422	5.82186	0.000288113	0.00650878
HCT116-OEvsWTinOXL	up	64131	XYLT1	1.01191	1.31809	5.80006	0.000291192	0.0065625
HCT116-OEvsWTinOXL	up	340371	NRBP2	1.48982	4.27146	5.80064	0.000292144	0.00656817
HCT116-OEvsWTinOXL	up	794	CALB2	1.11475	3.68605	5.77519	0.000298997	0.00668211
HCT116-OEvsWTinOXL	up	2696	GIPR	1.25924	2.91565	5.76973	0.000300964	0.00671007
HCT116-OEvsWTinOXL	up	79258	MMEL1	1.38509	0.961338	5.75854	0.000304933	0.00678779
HCT116-OEvsWTinOXL	up	3373	HYAL1	1.29795	3.1802	5.7469	0.000308419	0.00685061
HCT116-OEvsWTinOXL	up	2720	GLB1	1.36212	4.33855	5.74655	0.000308743	0.00685061
HCT116-OEvsWTinOXL	up	57801	HES4	2.30783	5.15999	5.7489	0.000317992	0.00701455
HCT116-OEvsWTinOXL	up	7089	TLE2	1.53789	3.45721	5.71733	0.000319352	0.00703627
HCT116-OEvsWTinOXL	up	2788	GNG7	1.27969	2.46057	5.71048	0.000320523	0.00704573
HCT116-OEvsWTinOXL	up	199964	TMEM61	1.95867	1.60363	5.72586	0.000320534	0.00704573
HCT116-OEvsWTinOXL	up	79090	TRAPPC6A	1.43387	3.38947	5.70647	0.000322473	0.00708004
HCT116-OEvsWTinOXL	up	9311	ASIC3	1.82693	1.4421	5.71434	0.000322894	0.00708099
HCT116-OEvsWTinOXL	up	56967	C14orf132	1.36118	1.25232	5.69818	0.000325014	0.00711913
HCT116-OEvsWTinOXL	up	5730	PTGDS	2.15228	0.996025	5.71212	0.000328075	0.00717779
HCT116-OEvsWTinOXL	up	4601	MXI1	1.09644	5.13415	5.6731	0.000333205	0.00728151
HCT116-OEvsWTinOXL	up	1843	DUSP1	1.13829	4.34505	5.65735	0.000338916	0.00738048
HCT116-OEvsWTinOXL	up	10589	DRAP1	1.13587	6.69279	5.65234	0.000340736	0.00741151
HCT116-OEvsWTinOXL	up	4501	MT1X	1.75598	4.51522	5.65693	0.000342522	0.0074417
HCT116-OEvsWTinOXL	up	9912	ARHGAP44	1.01318	1.87343	5.64596	0.000342959	0.00744257
HCT116-OEvsWTinOXL	up	80303	EFHD1	1.65377	0.870471	5.63483	0.000349715	0.00757164
HCT116-OEvsWTinOXL	up	80119	PIF1	1.09041	1.43436	5.62625	0.000350347	0.00757656
HCT116-OEvsWTinOXL	up	10567	RABAC1	1.95399	4.03341	5.63514	0.000353131	0.00761196
HCT116-OEvsWTinOXL	up	3437	IFIT3	1.26829	3.49607	5.61852	0.00035361	0.00761196
HCT116-OEvsWTinOXL	up	80714	PBX4	1.47259	2.16378	5.61155	0.000357185	0.00767129
HCT116-OEvsWTinOXL	up	123036	TC2N	1.35102	2.77021	5.6013	0.000360524	0.00773413
HCT116-OEvsWTinOXL	up	28231	SLCO4A1	1.68452	5.19974	5.59572	0.00036506	0.00782247
HCT116-OEvsWTinOXL	up	4330	MN1	1.69528	1.4446	5.58972	0.000367545	0.00786411
HCT116-OEvsWTinOXL	up	10449	ACAA2	1.25562	3.01777	5.57595	0.00037018	0.00789606
HCT116-OEvsWTinOXL	up	728229	TMEM191B	1.40998	1.83749	5.57	0.000373201	0.00795143
HCT116-OEvsWTinOXL	up	7351	UCP2	1.2858	2.61236	5.56687	0.000373928	0.00795788
HCT116-OEvsWTinOXL	up	11278	KLF12	1.16239	1.66205	5.56458	0.00037454	0.00796184
HCT116-OEvsWTinOXL	up	7148	TNXB	1.25539	1.24117	5.5506	0.000380477	0.0080515
HCT116-OEvsWTinOXL	up	8506	CNTNAP1	1.62972	2.29193	5.54955	0.000383208	0.00808189
HCT116-OEvsWTinOXL	up	283	ANG	1.86472	2.33332	5.55229	0.000384873	0.00810787
HCT116-OEvsWTinOXL	up	9509	ADAMTS2	1.59171	1.18751	5.54177	0.000386106	0.00812472
HCT116-OEvsWTinOXL	up	90507	SCRN2	1.43097	3.73625	5.53591	0.000387371	0.00812802
HCT116-OEvsWTinOXL	up	51161	C3orf18	1.44991	1.94153	5.53572	0.000387565	0.00812802
HCT116-OEvsWTinOXL	up	22949	PTGR1	1.0457	5.207	5.51354	0.000395715	0.00826193
HCT116-OEvsWTinOXL	up	3669	ISG20	1.39141	2.37531	5.5092	0.000398563	0.00830458
HCT116-OEvsWTinOXL	up	283234	CCDC88B	1.35208	2.02964	5.50856	0.000398645	0.00830458
HCT116-OEvsWTinOXL	up	8337	HIST2H2AA3	1.89005	2.74835	5.50687	0.00040477	0.00838554
HCT116-OEvsWTinOXL	up	723790	HIST2H2AA4	1.89005	2.74835	5.50687	0.00040477	0.00838554
HCT116-OEvsWTinOXL	up	9478	CABP1	1.40799	1.00796	5.49288	0.000405816	0.00839793
HCT116-OEvsWTinOXL	up	22898	DENND3	1.07538	3.00741	5.48873	0.000406597	0.00840479
HCT116-OEvsWTinOXL	up	5563	PRKAA2	1.29138	2.29455	5.48707	0.000407837	0.00841296
HCT116-OEvsWTinOXL	up	83696	TRAPPC9	1.36775	2.47056	5.48537	0.000408938	0.00841603
HCT116-OEvsWTinOXL	up	6513	SLC2A1	1.22053	7.25583	5.47899	0.000411222	0.00845374
HCT116-OEvsWTinOXL	up	3993	LLGL2	1.60626	5.3567	5.46617	0.000419446	0.00859451
HCT116-OEvsWTinOXL	up	57449	PLEKHG5	1.58718	4.49406	5.46094	0.000421666	0.00862678
HCT116-OEvsWTinOXL	up	404550	C16orf74	1.93963	3.68468	5.4707	0.000421942	0.00862678
HCT116-OEvsWTinOXL	up	7263	TST	1.34453	3.41508	5.43854	0.000430352	0.00876046
HCT116-OEvsWTinOXL	up	2542	SLC37A4	1.71109	3.56122	5.43814	0.000433785	0.00882077
HCT116-OEvsWTinOXL	up	64788	LMF1	1.71168	1.71776	5.43375	0.000435894	0.00884723
HCT116-OEvsWTinOXL	up	10120	ACTR1B	1.44358	3.68866	5.41861	0.000440502	0.00890238
HCT116-OEvsWTinOXL	up	124093	CCDC78	1.35477	2.19886	5.41529	0.00044156	0.00891113
HCT116-OEvsWTinOXL	up	3485	IGFBP2	1.3667	6.55213	5.41416	0.000442174	0.00891392
HCT116-OEvsWTinOXL	up	50506	DUOX2	1.10075	0.770306	5.4056	0.000445473	0.00896113
HCT116-OEvsWTinOXL	up	5147	PDE6D	1.21321	4.264	5.40149	0.000447741	0.00899709
HCT116-OEvsWTinOXL	up	23551	RASD2	1.41333	1.30332	5.39129	0.000453772	0.00910851
HCT116-OEvsWTinOXL	up	153579	BTNL9	1.13596	2.52127	5.38586	0.000455347	0.00912559
HCT116-OEvsWTinOXL	up	124590	USH1G	1.32884	1.24773	5.38057	0.00045868	0.00917633
HCT116-OEvsWTinOXL	up	222171	PRR15	1.20719	1.24109	5.37877	0.00045911	0.00917633
HCT116-OEvsWTinOXL	up	10591	DNPH1	1.31475	5.11021	5.36626	0.000465938	0.00928033
HCT116-OEvsWTinOXL	up	118429	ANTXR2	1.04473	2.34411	5.35192	0.000472657	0.00937704
HCT116-OEvsWTinOXL	up	9744	ACAP1	1.21654	0.883128	5.34725	0.000475468	0.00942281
HCT116-OEvsWTinOXL	up	222962	SLC29A4	2.29584	3.30863	5.36575	0.000482078	0.00951354
HCT116-OEvsWTinOXL	up	3784	KCNQ1	1.59043	1.71067	5.33148	0.00048657	0.00956996
HCT116-OEvsWTinOXL	up	863	CBFA2T3	1.22099	3.01336	5.32652	0.000486575	0.00956996
HCT116-OEvsWTinOXL	up	23467	NPTXR	1.2421	3.28089	5.31055	0.000495388	0.00969984
HCT116-OEvsWTinOXL	up	706	TSPO	2.20553	4.83392	5.33694	0.000495393	0.00969984
HCT116-OEvsWTinOXL	up	79369	B3GNT4	1.35407	1.74748	5.30616	0.000498379	0.00974283
HCT116-OEvsWTinOXL	up	92305	TMEM129	1.60416	2.58973	5.30403	0.000501877	0.0097806
HCT116-OEvsWTinOXL	up	79152	FA2H	1.57859	2.85733	5.29829	0.000504794	0.00979581
HCT116-OEvsWTinOXL	up	10791	VAMP5	1.12917	1.30402	5.29311	0.000504797	0.00979581
HCT116-OEvsWTinOXL	up	11045	UPK1A	1.4826	1.08516	5.28719	0.000510075	0.00987868
HCT116-OEvsWTinOXL	up	2054	STX2	1.12152	3.8582	5.27933	0.000512626	0.00991282
HCT116-OEvsWTinOXL	up	203259	FAM219A	1.18326	2.66689	5.27913	0.000512896	0.00991282
HCT116-OEvsWTinOXL	up	9143	SYNGR3	1.91121	2.10275	5.28812	0.000516058	0.00996365
HCT116-OEvsWTinOXL	up	152002	XXYLT1	1.28004	1.96512	5.27045	0.000518284	0.00999632
HCT116-OEvsWTinOXL	up	195827	AAED1	1.21559	3.27186	5.26649	0.000520319	0.0100252
HCT116-OEvsWTinOXL	up	24139	EML2	1.18482	4.90495	5.25385	0.000527651	0.0101352
HCT116-OEvsWTinOXL	up	79148	MMP28	1.61259	1.19333	5.25499	0.000530351	0.0101726
HCT116-OEvsWTinOXL	up	221184	CPNE2	1.10039	4.28607	5.24838	0.0005307	0.0101726
HCT116-OEvsWTinOXL	up	2840	GPR17	1.27811	0.655804	5.24804	0.000531485	0.0101726
HCT116-OEvsWTinOXL	up	11007	CCDC85B	1.99512	5.36117	5.25745	0.000536068	0.0102444
HCT116-OEvsWTinOXL	up	3939	LDHA	1.12875	9.21963	5.23158	0.000540887	0.0103259
HCT116-OEvsWTinOXL	up	22927	HABP4	1.12377	4.56633	5.21409	0.000551649	0.010478
HCT116-OEvsWTinOXL	up	55529	PIP4P2	1.05724	2.46145	5.21185	0.000552925	0.0104916
HCT116-OEvsWTinOXL	up	83986	FAM234A	1.47295	2.83114	5.21225	0.00055483	0.0105171
HCT116-OEvsWTinOXL	up	80150	ASRGL1	1.03715	2.45856	5.2032	0.000558324	0.0105726
HCT116-OEvsWTinOXL	up	55624	POMGNT1	1.09793	5.17406	5.18723	0.000568599	0.010713
HCT116-OEvsWTinOXL	up	8291	DYSF	1.07015	0.754685	5.18546	0.00056969	0.0107166
HCT116-OEvsWTinOXL	up	84894	LINGO1	1.497	2.72402	5.18892	0.000569933	0.0107166
HCT116-OEvsWTinOXL	up	333	APLP1	1.40969	4.06159	5.17872	0.000575684	0.0107922
HCT116-OEvsWTinOXL	up	10095	ARPC1B	1.16782	6.25562	5.17543	0.000576432	0.0107954
HCT116-OEvsWTinOXL	up	2520	GAST	1.74215	0.935494	5.18283	0.00057757	0.0108059
HCT116-OEvsWTinOXL	up	80176	SPSB1	1.2179	2.96469	5.14962	0.000593768	0.0110428
HCT116-OEvsWTinOXL	up	84929	FIBCD1	2.02999	2.58585	5.16372	0.000597067	0.0110855
HCT116-OEvsWTinOXL	up	7067	THRA	1.12881	3.40741	5.14404	0.000597249	0.0110855
HCT116-OEvsWTinOXL	up	5881	RAC3	1.58189	5.21917	5.14071	0.000603155	0.0111511
HCT116-OEvsWTinOXL	up	10815	CPLX1	1.49468	3.02833	5.13902	0.000603163	0.0111511
HCT116-OEvsWTinOXL	up	64236	PDLIM2	1.69326	3.12298	5.1317	0.000611243	0.0112671
HCT116-OEvsWTinOXL	up	314	AOC2	1.29709	1.89813	5.12217	0.000613061	0.0112895
HCT116-OEvsWTinOXL	up	2180	ACSL1	1.05035	2.87612	5.11701	0.000615782	0.0113173
HCT116-OEvsWTinOXL	up	84264	HAGHL	1.75965	3.38497	5.12558	0.000616845	0.0113177
HCT116-OEvsWTinOXL	up	2812	GP1BB	1.69362	1.8123	5.12349	0.000617011	0.0113177
HCT116-OEvsWTinOXL	up	199745	THAP8	1.41891	1.39618	5.11598	0.000618397	0.011332
HCT116-OEvsWTinOXL	up	113177	IZUMO4	1.27584	1.726	5.09332	0.000633497	0.0115861
HCT116-OEvsWTinOXL	up	64122	FN3K	1.27849	2.57073	5.08415	0.000640206	0.0116859
HCT116-OEvsWTinOXL	up	226	ALDOA	1.46155	9.35545	5.08519	0.000641053	0.01169
HCT116-OEvsWTinOXL	up	27295	PDLIM3	1.22274	2.28193	5.07169	0.000649118	0.0117968
HCT116-OEvsWTinOXL	up	1759	DNM1	1.52126	2.41117	5.07237	0.000651333	0.0118199
HCT116-OEvsWTinOXL	up	5577	PRKAR2B	1.27139	2.8987	5.06664	0.00065316	0.0118302
HCT116-OEvsWTinOXL	up	30008	EFEMP2	1.58472	1.4484	5.06868	0.000655056	0.0118502
HCT116-OEvsWTinOXL	up	6483	ST3GAL2	1.23315	1.91377	5.0632	0.000655533	0.0118502
HCT116-OEvsWTinOXL	up	11228	RASSF8	1.23841	2.6702	5.05923	0.00065856	0.0118935
HCT116-OEvsWTinOXL	up	65018	PINK1	1.35042	4.27501	5.05167	0.00066509	0.0119767
HCT116-OEvsWTinOXL	up	115817	DHRS1	1.2514	2.93334	5.04362	0.000670581	0.0120524
HCT116-OEvsWTinOXL	up	57409	MIF4GD	1.37559	3.16516	5.03318	0.000679653	0.0121921
HCT116-OEvsWTinOXL	up	4052	LTBP1	1.0554	1.74607	5.02743	0.000682506	0.0122315
HCT116-OEvsWTinOXL	up	3134	HLA-F	1.47443	3.48932	5.02267	0.000689082	0.0123244
HCT116-OEvsWTinOXL	up	57804	POLD4	1.53334	3.71254	5.0189	0.000692941	0.0123712
HCT116-OEvsWTinOXL	up	23532	PRAME	1.07635	4.38081	5.00723	0.000698673	0.0124497
HCT116-OEvsWTinOXL	up	726	CAPN5	1.53626	2.4512	5.00973	0.000700374	0.0124497
HCT116-OEvsWTinOXL	up	170384	FUT11	1.12905	3.21244	5.00053	0.00070426	0.0124899
HCT116-OEvsWTinOXL	up	10272	FSTL3	1.48772	4.11764	4.99651	0.000710462	0.012588
HCT116-OEvsWTinOXL	up	138050	HGSNAT	1.22392	2.48351	4.99025	0.000713104	0.0126197
HCT116-OEvsWTinOXL	up	10555	AGPAT2	1.4711	4.95774	4.9921	0.000713872	0.0126197
HCT116-OEvsWTinOXL	up	53947	A4GALT	1.58069	3.20697	4.98635	0.00072039	0.0127038
HCT116-OEvsWTinOXL	up	84310	C7orf50	1.10217	4.31853	4.97828	0.000722594	0.0127187
HCT116-OEvsWTinOXL	up	57026	PDXP	1.57599	4.09748	4.98055	0.000725174	0.0127509
HCT116-OEvsWTinOXL	up	29763	PACSIN3	1.24494	4.31	4.97522	0.000725782	0.0127509
HCT116-OEvsWTinOXL	up	10312	TCIRG1	1.63316	4.35441	4.975	0.000730976	0.0128301
HCT116-OEvsWTinOXL	up	4185	ADAM11	1.26448	2.06068	4.95679	0.000741642	0.0129684
HCT116-OEvsWTinOXL	up	5502	PPP1R1A	1.31498	0.95536	4.95554	0.000743112	0.0129702
HCT116-OEvsWTinOXL	up	80194	TMEM134	1.67864	3.45861	4.95651	0.000747881	0.0130291
HCT116-OEvsWTinOXL	up	56953	NT5M	1.58208	1.29565	4.9524	0.000749455	0.0130323
HCT116-OEvsWTinOXL	up	93273	LEMD1	1.96093	2.30854	4.95904	0.000753704	0.0130698
HCT116-OEvsWTinOXL	up	401647	GOLGA7B	1.13987	1.0554	4.94062	0.000755094	0.0130818
HCT116-OEvsWTinOXL	up	374977	MROH7	1.09632	0.916602	4.93758	0.000757641	0.0131138
HCT116-OEvsWTinOXL	up	23531	MMD	1.11889	3.68934	4.9319	0.000762754	0.0131779
HCT116-OEvsWTinOXL	up	54836	BSPRY	1.09488	3.51098	4.92851	0.000765709	0.0132085
HCT116-OEvsWTinOXL	up	642658	SCX	1.61798	2.23326	4.93403	0.000766435	0.0132085
HCT116-OEvsWTinOXL	up	2766	GMPR	1.0538	3.70458	4.92735	0.000766642	0.0132085
HCT116-OEvsWTinOXL	up	9615	GDA	1.08152	4.99231	4.92655	0.00076743	0.01321
HCT116-OEvsWTinOXL	up	112609	MRAP2	1.16348	1.30903	4.92221	0.000771607	0.0132696
HCT116-OEvsWTinOXL	up	1846	DUSP4	1.02724	6.09262	4.92079	0.000772498	0.0132712
HCT116-OEvsWTinOXL	up	6331	SCN5A	1.11217	1.73142	4.92033	0.000773115	0.0132712
HCT116-OEvsWTinOXL	up	971	CD72	1.34246	0.777801	4.91397	0.000780341	0.0133669
HCT116-OEvsWTinOXL	up	57719	ANO8	1.54386	3.13431	4.91575	0.000781544	0.0133669
HCT116-OEvsWTinOXL	up	5734	PTGER4	1.00951	1.39611	4.88576	0.000804843	0.0136904
HCT116-OEvsWTinOXL	up	56940	DUSP22	1.15205	2.99313	4.87421	0.000816246	0.0138091
HCT116-OEvsWTinOXL	up	4041	LRP5	1.35467	3.97353	4.86662	0.0008251	0.0139324
HCT116-OEvsWTinOXL	up	1132	CHRM4	1.49616	1.15791	4.86696	0.000826781	0.0139369
HCT116-OEvsWTinOXL	up	4688	NCF2	1.14396	1.18322	4.85806	0.000831879	0.0139977
HCT116-OEvsWTinOXL	up	2256	FGF11	1.14079	2.21437	4.85345	0.000836398	0.0140611
HCT116-OEvsWTinOXL	up	619189	SERINC4	1.13941	1.18353	4.8476	0.000842184	0.0141378
HCT116-OEvsWTinOXL	up	114112	TXNRD3	1.17269	2.54209	4.84255	0.000847378	0.014192
HCT116-OEvsWTinOXL	up	3955	LFNG	1.57264	2.66665	4.84731	0.00084767	0.014192
HCT116-OEvsWTinOXL	up	81618	ITM2C	1.0002	6.27234	4.83824	0.000851172	0.0142201
HCT116-OEvsWTinOXL	up	84818	IL17RC	1.59805	2.34422	4.84109	0.00085449	0.0142306
HCT116-OEvsWTinOXL	up	168544	ZNF467	1.90852	2.17962	4.84997	0.000854838	0.0142306
[truncated: 882 more rows]
