# Supplementary material for: RhoB expression associated with chemotherapy response and prognosis in colorectal cancer
Source: Cancer Cell Int. 2024 Feb 15;24:75. doi: 10.1186/s12935-024-03236-1 (PMC10867990; doi:10.1186/s12935-024-03236-1)
Supplement: Supplementary file 4 — Additional file 4: Table S8. The list of overlapping genes between RhoB OE up-regulated and KO down-regulated genes. [file 12935_2024_3236_MOESM4_ESM.xlsx]

## Sheet: supplementary table 8
Additional Table 8. The list of overlapping genes between RhoB OE up-regulated and KO down-regulated genes
gene_id	Symbol	Treatment group
11098	PRSS23	5-FU, OXL
3909	LAMA3	5-FU
3872	KRT17	5-FU, OXL
1960	EGR3	5-FU
5154	PDGFA	5-FU
7852	CXCR4	5-FU
3852	KRT5	5-FU
2571	GAD1	5-FU
166824	RASSF6	5-FU
53826	FXYD6	5-FU, OXL
2774	GNAL	5-FU
353322	ANKRD37	5-FU, OXL
6035	RNASE1	5-FU
9615	GDA	5-FU
10721	POLQ	5-FU
2335	FN1	5-FU
4017	LOXL2	5-FU, OXL
8997	KALRN	5-FU
7136	TNNI2	5-FU
3481	IGF2	5-FU, OXL
10397	NDRG1	OXL
3613	IMPA2	OXL
7739	ZNF185	OXL
1809	DPYSL3	OXL
161176	SYNE3	OXL
4661	MYT1	OXL
4804	NGFR	OXL
3486	IGFBP3	OXL
57493	HEG1	OXL
3955	LFNG	OXL
2051	EPHB6	OXL
