# Supplementary material for: RhoB expression associated with chemotherapy response and prognosis in colorectal cancer
Source: Cancer Cell Int. 2024 Feb 15;24:75. doi: 10.1186/s12935-024-03236-1 (PMC10867990; doi:10.1186/s12935-024-03236-1)
Supplement: Supplementary file 5 — Additional file 5: Table S9. Results of the gene ontology (GO) biological process and KEGG enrichment analysis. [file 12935_2024_3236_MOESM5_ESM.xlsx]

## Sheet: Supplementary table 9
Additional Table 9. Results of the gene ontology (GO) biological process and KEGG enrichment analysis
Database	ID	Description	GeneRatio	BgRatio	pvalue	p.adjust	qvalue	geneID	Count
GO:BP	GO:0048146	positive regulation of fibroblast proliferation	3/29	53/18870	7.26e-05	0.0353451	0.0261081	PDGFA/FN1/NGFR	3
GO:BP	GO:0001935	endothelial cell proliferation	4/29	202/18870	0.000245	0.0353451	0.0261081	EGR3/LOXL2/IGF2/NGFR	4
GO:BP	GO:0008544	epidermis development	5/29	385/18870	0.000273	0.0353451	0.0261081	LAMA3/KRT17/PDGFA/KRT5/NGFR	5
GO:BP	GO:0048145	regulation of fibroblast proliferation	3/29	89/18870	0.000339	0.0353451	0.0261081	PDGFA/FN1/NGFR	3
GO:BP	GO:0043217	myelin maintenance	2/29	18/18870	0.000344	0.0353451	0.0261081	CXCR4/NDRG1	2
GO:BP	GO:0051797	regulation of hair follicle development	2/29	19/18870	0.000384	0.0353451	0.0261081	KRT17/NGFR	2
GO:BP	GO:0001942	hair follicle development	3/29	93/18870	0.000386	0.0353451	0.0261081	KRT17/PDGFA/NGFR	3
GO:BP	GO:0022404	molting cycle process	3/29	96/18870	0.000424	0.0353451	0.0261081	KRT17/PDGFA/NGFR	3
GO:BP	GO:0022405	hair cycle process	3/29	96/18870	0.000424	0.0353451	0.0261081	KRT17/PDGFA/NGFR	3
GO:BP	GO:0048144	fibroblast proliferation	3/29	107/18870	0.000582	0.0377829	0.0279089	PDGFA/FN1/NGFR	3
GO:BP	GO:0045927	positive regulation of growth	4/29	256/18870	0.000602	0.0377829	0.0279089	KRT17/CXCR4/FN1/IGF2	4
GO:BP	GO:0016048	detection of temperature stimulus	2/29	24/18870	0.000616	0.0377829	0.0279089	CXCR4/NGFR	2
GO:BP	GO:0050673	epithelial cell proliferation	5/29	480/18870	0.000748	0.0377829	0.0279089	EGR3/LOXL2/IGF2/NGFR/IGFBP3	5
GO:BP	GO:0042303	molting cycle	3/29	117/18870	0.000755	0.0377829	0.0279089	KRT17/PDGFA/NGFR	3
GO:BP	GO:0042633	hair cycle	3/29	117/18870	0.000755	0.0377829	0.0279089	KRT17/PDGFA/NGFR	3
GO:BP	GO:0042634	regulation of hair cycle	2/29	28/18870	0.000841	0.0394712	0.029156	KRT17/NGFR	2
GO:BP	GO:0098773	skin epidermis development	3/29	128/18870	0.000979	0.043257	0.0319524	KRT17/PDGFA/NGFR	3
GO:BP	GO:0031069	hair follicle morphogenesis	2/29	33/18870	0.00116905	0.0487755	0.0360288	KRT17/NGFR	2
KEGG	hsa04151	PI3K-Akt signaling pathway	5/18	359/8644	0.000657807	0.038911	0.0337309	LAMA3/PDGFA/FN1/IGF2/NGFR	5
KEGG	hsa05146	Amoebiasis	3/18	102/8644	0.00114444	0.038911	0.0337309	LAMA3/GNAL/FN1	3
